# Supplementary material for: Color adjustment of brand logos for dark mode display
Source: PLoS One. 2026 Jan 21;21(1):e0339392. doi: 10.1371/journal.pone.0339392 (PMC12822999; doi:10.1371/journal.pone.0339392)
Supplement: S1 Code — The Python code and supplementary data for the color adjustment model are openly available at Zenodo (DOI: https://doi.org/10.5281/zenodo.16939055). (ZIP) [file pone.0339392.s001.zip]

Archive with 18 entries (16 files):
- zenodo upload/
- __MACOSX/._zenodo upload
- zenodo upload/.DS_Store
- __MACOSX/zenodo upload/._.DS_Store
- zenodo upload/LCh_coordinates_converted_full.csv
- __MACOSX/zenodo upload/._LCh_coordinates_converted_full.csv
- zenodo upload/original logo colors.csv
- __MACOSX/zenodo upload/._original logo colors.csv
- zenodo upload/midpoints.csv
- __MACOSX/zenodo upload/._midpoints.csv
- zenodo upload/adjusted_hue_logo_colors_with_new_coordinates.csv
- __MACOSX/zenodo upload/._adjusted_hue_logo_colors_with_new_coordinates.csv
- zenodo upload/applying regression & hue adjustment to original logos.ipynb
- __MACOSX/zenodo upload/._applying regression & hue adjustment to original logos.ipynb
- zenodo upload/.ipynb_checkpoints/
- __MACOSX/zenodo upload/._.ipynb_checkpoints
- zenodo upload/.ipynb_checkpoints/applying regression & hue adjustment to original logos-checkpoint.ipynb
- __MACOSX/zenodo upload/.ipynb_checkpoints/._applying regression & hue adjustment to original logos-checkpoint.ipynb
