# Supplementary material for: Color adjustment of brand logos for dark mode display
Source: PLoS One. 2026 Jan 21;21(1):e0339392. doi: 10.1371/journal.pone.0339392 (PMC12822999; doi:10.1371/journal.pone.0339392)
Supplement: S1 Code — The Python code and supplementary data for the color adjustment model are openly available at Zenodo (DOI: https://doi.org/10.5281/zenodo.16939055). (ZIP) [file pone.0339392.s001.zip › zenodo upload/LCh_coordinates_converted_full.csv]

Color	Chroma	L	C	h
Red	1/4	62.4231259	27.44009914	29.70896228
Red	2/4	62.4231259	52.89587522	36.25270405
Red	3/4	62.4231259	77.82086672	37.60017755
Red	Ref	62.4231259	109.8140144	45.30762154
Red-yellow	1/4	82.58260362	14.31699017	65.91060762
Red-yellow	2/4	82.58260362	33.88793162	70.88901768
Red-yellow	3/4	82.58260362	57.25700257	74.15197421
Red-yellow	Ref	82.58260362	89.45886453	75.26868111
Yellow	1/4	100.1583172	13.41695674	102.7764957
Yellow	2/4	100.1583172	34.93364088	102.5241227
Yellow	3/4	100.1583172	60.81110502	102.689362
Yellow	Ref	100.1583172	98.60448469	99.80815652
Yellow-green	1/4	97.92137523	16.26130902	132.957333
Yellow-green	2/4	97.92137523	40.56668308	125.3716632
Yellow-green	3/4	97.92137523	68.16494034	121.9500064
Yellow-green	Ref	97.92137523	104.7226186	117.977676
Green	1/4	90.61995034	23.74372916	151.276018
Green	2/4	90.61995034	55.13897277	143.0712193
Green	3/4	90.61995034	89.52347475	140.3701952
Green	Ref	90.61995034	128.4883384	139.7316779
Green-cyan	1/4	93.77959862	12.11236395	187.3035927
Green-cyan	2/4	93.77959862	29.95609159	180.418941
Green-cyan	3/4	93.77959862	48.39133242	179.0005292
Green-cyan	Ref	93.77959862	68.68091573	176.3379677
Cyan	1/4	88.09838874	11.690208	233.0029105
Cyan	2/4	88.09838874	23.92660018	217.628436
Cyan	3/4	88.09838874	37.24676505	212.9310055
Cyan	Ref	88.09838874	52.20577831	207.5472811
Cyan-blue	1/4	73.0627647	15.46813238	263.0262597
Cyan-blue	2/4	73.0627647	26.85673761	249.6193195
Cyan-blue	3/4	73.0627647	38.87830377	245.6431805
Cyan-blue	Ref	73.0627647	51.07631142	249.3790708
Blue	1/4	39.19035959	25.4609821	279.1811309
Blue	2/4	39.19035959	47.91738187	281.5874221
Blue	3/4	39.19035959	74.20340023	292.5139331
Blue	Ref	39.19035959	122.7851108	303.4106383
Blue-magenta	1/4	55.38001413	29.83686776	316.4333497
Blue-magenta	2/4	55.38001413	56.00239882	317.9822879
Blue-magenta	3/4	55.38001413	81.47721999	317.2472878
Blue-magenta	Ref	55.38001413	110.6426867	317.3804939
Magenta	1/4	67.14929325	29.91477538	326.751424
Magenta	2/4	67.14929325	54.21682322	329.9722741
Magenta	3/4	67.14929325	78.943349	330.8744635
Magenta	Ref	67.14929325	106.0043314	328.5003494
Magenta-red	1/4	66.15923593	27.00329117	343.6848526
Magenta-red	2/4	66.15923593	49.40033982	343.6804858
Magenta-red	3/4	66.15923593	68.78382192	346.7192683
Magenta-red	Ref	66.15923593	86.48511419	349.1208589
