# Supplementary material for: Color adjustment of brand logos for dark mode display
Source: PLoS One. 2026 Jan 21;21(1):e0339392. doi: 10.1371/journal.pone.0339392 (PMC12822999; doi:10.1371/journal.pone.0339392)
Supplement: S1 Code — The Python code and supplementary data for the color adjustment model are openly available at Zenodo (DOI: https://doi.org/10.5281/zenodo.16939055). (ZIP) [file pone.0339392.s001.zip › zenodo upload/original logo colors.csv]

color	L	a	b
Canon	42.51717252	67.71017131	56.81589777
Dr Pepper	30.39755645	51.53915062	19.72212045
zigbang	62.70951265	54.39931107	65.9392321
Nestle	35.74139635	4.283808405	14.58009463
IKEA	87.08773752	-4.454874778	85.16387189
GRAZA	26.88903562	-6.638478926	11.38010219
NAVER	70.59730623	-64.85034496	42.61818454
STARBUCKS	36.20862718	-33.75382985	11.92855071
weverse	74.50949448	-41.01489255	-10.90594041
AMTRAK	33.33488769	-4.482358932	-30.23970232
stripe	48.70403413	49.53005656	-80.57750369
SAMSUNG	24.33589341	39.56730342	-65.71418859
twitch	49.03200097	67.224895	-79.87175463
Roku	31.22127056	43.96511674	-44.97870224
Barbie	59.88922305	79.72434076	-19.10322245
NATURE's BAKERY	21.56364304	37.26775253	-11.90120342
Wii	69.2681285	0.416785562	-2.187157063
Bassett	21.24673129	0.001689107	-0.00334199
