# Supplementary material for: Color adjustment of brand logos for dark mode display
Source: PLoS One. 2026 Jan 21;21(1):e0339392. doi: 10.1371/journal.pone.0339392 (PMC12822999; doi:10.1371/journal.pone.0339392)
Supplement: S1 Code — The Python code and supplementary data for the color adjustment model are openly available at Zenodo (DOI: https://doi.org/10.5281/zenodo.16939055). (ZIP) [file pone.0339392.s001.zip › zenodo upload/midpoints.csv]

color	mid_L	mid_a	mid_b	hex
red	36.74629631	48.96926776	34.91589623	#A22921
orange	51.11368487	25.76791481	50.31932346	#B4671F
yellow	68.8324179	-13.01487715	60.60503901	#B0AC30
green	60.83615835	-55.58607825	50.60491697	#32A82F
skyblue	65.61631899	-30.72050845	-12.75208948	#34AFB5
blue	35.47167911	31.90935858	-63.61139831	#2F47BB
pruple	35.16210304	54.30398543	-61.74676744	#6C2EB7
pink	40.96231352	56.09698712	-27.02933057	#A2318E
gray	63.22205486	0.3618605132	0.4234000708	#9A9998
