# Supplementary material for: Color adjustment of brand logos for dark mode display
Source: PLoS One. 2026 Jan 21;21(1):e0339392. doi: 10.1371/journal.pone.0339392 (PMC12822999; doi:10.1371/journal.pone.0339392)
Supplement: S1 Code — The Python code and supplementary data for the color adjustment model are openly available at Zenodo (DOI: https://doi.org/10.5281/zenodo.16939055). (ZIP) [file pone.0339392.s001.zip › zenodo upload/adjusted_hue_logo_colors_with_new_coordinates.csv]

color	L_original	a_original	b_original	L_C	a_C	b_C	final_hue_C	hex
Canon	42.51717252	67.71017131	56.81589777	38.88653790563056	55.83568099969555	42.117990134776214	37.02799339909699	#b12119
Dr Pepper	30.39755645	51.53915062	19.72212045	36.88573937833445	47.220281268109325	17.326782781323345	20.149864074482707	#9d2d3d
zigbang	62.70951265	54.39931107	65.9392321	51.60795186882818	45.243537165685524	51.450672527316826	48.672974356929515	#cd5521
Nestle	35.74139635	4.283808405	14.58009463	52.608664031825256	4.592504819189173	16.01488744930446	73.99897605507093	#8f7962
IKEA	87.08773752	-4.454874778	85.16387189	75.84418859671675	-4.454331624214786	70.44122347261239	93.61826547669776	#d5ba28
GRAZA	26.88903562	-6.638478926	11.38010219	50.13976892900922	-2.4633474612812067	5.597382223961727	113.75377614252132	#77786d
NAVER	70.59730623	-64.85034496	42.61818454	68.24116695633082	-55.01408279834691	34.81960561703647	147.66939348268494	#38bd64
STARBUCKS	36.20862718	-33.75382985	11.92855071	56.469039013752344	-35.23576862058362	12.668198621931579	160.22513550436457	#419670
weverse	74.50949448	-41.01489255	-10.90594041	69.56340584447295	-38.09022829778642	-10.575015391973865	195.51628552259254	#12bcbb
AMTRAK	33.33488769	-4.482358932	-30.23970232	46.49758840432051	-5.434505309033819	-32.94962592958922	260.63431028111523	#2a73a5
stripe	48.70403413	49.53005656	-80.57750369	41.67091293412383	33.42831635764517	-65.92507700092713	296.88798280584905	#4354d0
SAMSUNG	24.33589341	39.56730342	-65.71418859	33.41392546420978	28.895659204520083	-57.87016143420464	296.53381847776086	#3143ab
twitch	49.03200097	67.224895	-79.87175463	40.498045540180364	48.60854362336113	-62.67063700428054	307.7978392088135	#6e43c7
Roku	31.22127056	43.96511674	-44.97870224	38.11956760207903	38.79847884442045	-39.94865179923461	314.16320290179095	#75429b
Barbie	59.88922305	79.72434076	-19.10322245	47.605426366129876	64.87403653474605	-17.984821170337444	344.5052008111294	#c63390
NATURE's BAKERY	21.56364304	37.26775253	-11.90120342	36.43418023604202	38.01302261525811	-12.132597750083226	342.2985024629281	#853a69
Wii	69.2681285	0.416785562	-2.187157063	65.64486210918025	0.28796305697524033	-1.4106334129205886	281.5376888639772	#9e9fa1
Bassett	21.24673129	0.001689107	-0.00334199	47.7973775703843	0.0023633519469177825	-0.004676308695799074	296.81150234676784	#717171
