# Supplementary material for: Color adjustment of brand logos for dark mode display
Source: PLoS One. 2026 Jan 21;21(1):e0339392. doi: 10.1371/journal.pone.0339392 (PMC12822999; doi:10.1371/journal.pone.0339392)
Supplement: S1 Code — The Python code and supplementary data for the color adjustment model are openly available at Zenodo (DOI: https://doi.org/10.5281/zenodo.16939055). (ZIP) [file pone.0339392.s001.zip › zenodo upload/applying regression & hue adjustment to original logos.ipynb]

# %% [raw]
###############################################################################
Color Adjustment Model for Visual Comfort: 
Applied to Brand Logos


User guide to test the code, 
Add or replace the L*,a*,b* values of your color in 'original logo colors.csv', 
###############################################################################

This code demonstrates a computational model designed to optimize visual comfort when displaying brand logo colors in dark mode environments. The process involves:

- Deriving relative position variables with respect to a convergence surface,
- Calculating the color adjustment vector using regression models, and
- Exporting the adjusted colors to a CSV file.

***Key Variables****

- P: Original color to be adjusted
- H: Foot of the perpendicular from P to the convergence surface
- C: Adjusted color (for Comfort)
- curve_length (d_curve): Relative distance from P to the L*-axis along the convergence surface
- OH_length (d_OH): Perpendicular distance from P to the surface
- projection_on_tangent: Tangent component of the color adjustment vector (parallel to the surface)
- projection_on_oh: Orthogonal component of the adjustment vector (perpendicular to the surface)


After applying this model, an additional correction step computes delta hue based on chroma reduction, resulting in a final CSV file of adjusted logo colors.


# %% [code]
import pandas as pd
import numpy as np
from pykrige.ok import OrdinaryKriging
import matplotlib.pyplot as plt
from skimage import color

# %% [code]
# Function to convert Lab to hex
def lab_to_rgb_hex(L, a, b):
    # Convert Lab to XYZ
    xyz = color.lab2xyz([[L, a, b]])[0]
    # Convert XYZ to RGB
    rgb = color.xyz2rgb([xyz])[0]
    # Clip values to stay within valid range
    rgb = np.clip(rgb, 0, 1)
    # Convert to hex
    return '#{:02x}{:02x}{:02x}'.format(int(rgb[0] * 255), int(rgb[1] * 255), int(rgb[2] * 255))


# Function to calculate dot product
def dot_product(v1, v2):
    return np.dot(v1, v2)

# Function to calculate vector projection
def vector_projection(v1, v2):
    return dot_product(v1, v2) / dot_product(v2, v2) * v2

# Function to compute the tangent vector at point H on the curve
def compute_tangent_at_H(a_plane, b_plane, L_plane, min_index):
    if min_index == 0:
        tangent_vector = np.array([a_plane[min_index+1] - a_plane[min_index],
                                   b_plane[min_index+1] - b_plane[min_index],
                                   L_plane[min_index+1] - L_plane[min_index]])
    else:
        tangent_vector = np.array([a_plane[min_index] - a_plane[min_index-1],
                                   b_plane[min_index] - b_plane[min_index-1],
                                   L_plane[min_index] - L_plane[min_index-1]])
    return tangent_vector

# Function to calculate the distance between two 3D points
def euclidean_distance(x1, y1, z1, x2, y2, z2):
    return np.sqrt((x2 - x1)**2 + (y2 - y1)**2 + (z2 - z1)**2)

# Function to find the foot of the perpendicular (H) from point P to the curve
def find_foot_of_perpendicular(a_plane, b_plane, L_plane, a_P, b_P, L_P):
    distances = euclidean_distance(a_plane, b_plane, L_plane, a_P, b_P, L_P)
    min_index = np.argmin(distances)
    return a_plane[min_index], b_plane[min_index], L_plane[min_index], min_index

# Function to calculate the length of the curve from the L-axis (a=0, b=0) to H
def calculate_curve_length(a_plane, b_plane, L_plane, min_index):
    length = 0
    for i in range(min_index):
        length += euclidean_distance(a_plane[i], b_plane[i], L_plane[i],
                                     a_plane[i+1], b_plane[i+1], L_plane[i+1])
    return length

# Function to calculate OH vector
def calculate_oh_vector(a_H, b_H, L_H, a_P, b_P, L_P):
    return np.array([a_H - a_P, b_H - b_P, L_H - L_P])

# Regression models from your results
def projection_on_tangent_model(curve_length):
    return -0.002602 * (curve_length ** 2) + 0.055630 * curve_length

def projection_on_oh_model(OH_length):
    return 0.000947 * (OH_length ** 2) - 0.591832 * OH_length

# Function to find point C using the regression model and curve
def find_point_c(a_plane, b_plane, L_plane, a_P, b_P, L_P):
    # Step 1: Use the `find_foot_of_perpendicular` function to find the closest point H and its index
    a_H, b_H, L_H, min_index = find_foot_of_perpendicular(a_plane, b_plane, L_plane, a_P, b_P, L_P)
    
    # Step 2: Calculate curve length using `calculate_curve_length`
    curve_length = calculate_curve_length(a_plane, b_plane, L_plane, min_index)
    
    # Step 3: Calculate OH vector and its length
    OH_vector = calculate_oh_vector(a_H, b_H, L_H, a_P, b_P, L_P)
    OH_length = np.linalg.norm(OH_vector)
    
    # Determine if point P is above or below the surface
    if L_P >= L_H:
        OH_length = +OH_length  # P is above the surface
    else:
        OH_length = -OH_length  # P is below the surface

    # Step 4: Use regression models to find projections
    projection_on_tangent = projection_on_tangent_model(curve_length)
    projection_on_oh = projection_on_oh_model(OH_length)
    
    # Step 5: Calculate tangent and OH vectors
    tangent_vector = compute_tangent_at_H(a_plane, b_plane, L_plane, min_index)
    
    # Step 6: Adjust the tangent vector direction based on proximity to the L-axis
    initial_distance = np.linalg.norm([a_P, b_P])  # Distance from P to the L-axis (L-axis is at (0,0) in a*, b*)
    final_distance = np.linalg.norm([a_P + tangent_vector[0], b_P + tangent_vector[1]])  # Distance after applying tangent vector

    # Determine if the projection moves closer to or away from the L-axis
    if final_distance < initial_distance:
        # Moving closer to the L-axis, reverse the tangent direction
        tangent_direction = -projection_on_tangent * tangent_vector / np.linalg.norm(tangent_vector)
    else:
        # Moving away from the L-axis, use the tangent vector as is
        tangent_direction = projection_on_tangent * tangent_vector / np.linalg.norm(tangent_vector)

    # Step 7: Adjust the OH vector direction based on the sign of projection_on_oh
    if L_P >= L_H:  # P is above the surface
        oh_direction = - OH_vector / np.linalg.norm(OH_vector)
    else:
        oh_direction = OH_vector / np.linalg.norm(OH_vector)
    
    # Combine projections to construct PC vector
    pc_vector = tangent_direction + projection_on_oh * oh_direction

    # Step 8: Calculate point C by adding PC to point P
    point_C = np.array([a_P, b_P, L_P]) + pc_vector
    return point_C


# %% [code]
# Load the kriging model using the midpoints data
df_midpoints = pd.read_csv('midpoints.csv')
L_vals = df_midpoints['mid_L'].values
a_vals = df_midpoints['mid_a'].values
b_vals = df_midpoints['mid_b'].values

OK = OrdinaryKriging(a_vals, b_vals, L_vals, variogram_model='gaussian', verbose=False, enable_plotting=False)


# Load the data from the 'original logo color.csv' file
df_logo_colors = pd.read_csv('original logo colors.csv')

# Define a grid over which to interpolate
a_grid, b_grid = np.meshgrid(np.linspace(min(a_vals), max(a_vals), 100), 
                             np.linspace(min(b_vals), max(b_vals), 100))

# Predict the L values over the grid using Kriging
L_grid, ss = OK.execute('grid', np.linspace(min(a_vals), max(a_vals), 100), 
                        np.linspace(min(b_vals), max(b_vals), 100))

# Initialize a list to store the results
results = []

# Iterate over each row in the logo colors dataframe
for index, row in df_logo_colors.iterrows():
    a_P, b_P, L_P = row['a'], row['b'], row['L']
    
    # Compute the parametric values along the plane defined by point P and the L-axis
    t_range = np.linspace(0, 1.5, 100)
    a_plane = t_range * a_P
    b_plane = t_range * b_P

    # Predict the L values along this parametric line using Kriging
    L_plane, ss_plane = OK.execute('points', a_plane, b_plane)

    # Find point C for the current point P
    point_C = find_point_c(a_plane, b_plane, L_plane, a_P, b_P, L_P)

    # Convert the new point C (L_C, a_C, b_C) to hex format
    hex_C = lab_to_rgb_hex(point_C[2], point_C[0], point_C[1])

    # Store the original and C point in the results
    results.append({
        'color': row['color'],
        'L_original': L_P,
        'a_original': a_P,
        'b_original': b_P,
        'L_C': point_C[2],
        'a_C': point_C[0],
        'b_C': point_C[1],
        'hex': hex_C
    })

# Convert the results to a DataFrame and save as a new CSV
df_results = pd.DataFrame(results)
#df_results.to_csv('adjusted_logo_colors.csv', index=False)

#print("The results have been saved to 'adjusted_logo_colors.csv'.")

# %% [code]
# Function to calculate the difference between two hue angles (handles circular wraparound)
def hue_angle_difference(hue1, hue2):
    diff = abs(hue1 - hue2)
    return min(diff, 360 - diff)

# Function to calculate the Euclidean distance between two points
def euclidean_distance(a1, b1, a2, b2):
    return np.sqrt((a2 - a1)**2 + (b2 - b1)**2)

# Function to handle hue angles crossing the 360° boundary
def handle_360_hue(hue1, hue2):
    if abs(hue1 - hue2) > 180:
        if hue1 > hue2:
            return hue1 - 360, hue2
        else:
            return hue1, hue2 - 360
    return hue1, hue2

# Function to calculate hue angle and chroma from Lab coordinates
def calculate_hue_and_chroma(L, a, b):
    hue_angle = np.degrees(np.arctan2(b, a)) % 360
    chroma = np.sqrt(a**2 + b**2)
    return hue_angle, chroma

# Function to calculate the a, b coordinates from Hue and Chroma
def calculate_ab_from_hue_chroma(hue, chroma):
    hue_rad = np.radians(hue)  
    a = chroma * np.cos(hue_rad)
    b = chroma * np.sin(hue_rad)
    return a, b

# Load LCh reference data
df_lch = pd.read_csv('LCh_coordinates_converted_full.csv')

# Filter the data marked with Ref
ref_data = df_lch[df_lch['Chroma'] == 'Ref']

# Function to calculate chroma and hue angle from ref1 and ref2
def get_ref_data(df, ref):
    ref_chroma_data = df[(df['Color'] == ref['Color']) & (df['Chroma'].isin(['1/4', '2/4', '3/4', 'Ref']))]
    ref_chroma_values = ref_chroma_data['C'].values
    ref_hue_angles = ref_chroma_data['h'].values
    return ref_chroma_values, ref_hue_angles

# Function to linearly estimate interpolated hue from Hue angle and chroma
def interpolate_hue(chroma_values, hue_angles, target_chroma, ref_hue):
    # Look up a target_chroma 
    if target_chroma < chroma_values[0]:
        # Interpolation between 0/4 and chroma_values[0]. if chroma = 0, use Ref hue
        chroma_diff = chroma_values[0]  
        hue_diff = hue_angles[0] - ref_hue
        chroma_ratio = target_chroma / chroma_diff
        interpolated_hue = ref_hue + chroma_ratio * hue_diff
        return interpolated_hue
    elif target_chroma > chroma_values[-1]:
        # if target_chroma is beyond chroma_values,
        # Use the last two data points for extrapolation
        hue1, hue2 = hue_angles[-2], hue_angles[-1]
        chroma1, chroma2 = chroma_values[-2], chroma_values[-1]
        
        # Compute slope (delta hue / delta chroma)
        slope = (hue2 - hue1) / (chroma2 - chroma1)
        
        # Extrapolate hue
        extrapolated_hue = hue2 + slope * (target_chroma - chroma2)
        return extrapolated_hue

    
    # if in-between (interpolating among chroma values)
    for i in range(len(chroma_values) - 1):
        hue1_adj, hue2_adj = handle_360_hue(hue_angles[i], hue_angles[(i + 1) % len(hue_angles)])
        if chroma_values[i] <= target_chroma <= chroma_values[i + 1]:
            chroma_diff = chroma_values[i + 1] - chroma_values[i]
            hue_diff = hue2_adj - hue1_adj
            chroma_ratio = (target_chroma - chroma_values[i]) / chroma_diff
            interpolated_hue = hue1_adj + chroma_ratio * hue_diff
            return interpolated_hue

# Load adjusted_logo_colors.csv
#df_adjusted = pd.read_csv('adjusted_logo_colors.csv')
df_adjusted = df_results

# Create a list to archive the delta hue
results = []

# Compute delta hue and new coordinate row by row
for index, row in df_adjusted.iterrows():
    L_P, a_P, b_P = row['L_original'], row['a_original'], row['b_original']  # P coordinate
    L_C, a_C, b_C = row['L_C'], row['a_C'], row['b_C']  # C coordinate
    
    P_hue, P_chroma = calculate_hue_and_chroma(L_P, a_P, b_P)
    target_hue, target_chroma = calculate_hue_and_chroma(L_C, a_C, b_C)

    # 1. Finding the nearest reference hue of point P
    ref_data['hue_diff'] = ref_data['h'].apply(lambda ref_hue: hue_angle_difference(P_hue, ref_hue))
    closest_ref = ref_data.loc[ref_data['hue_diff'].idxmin()]
    closest_idx = ref_data.index.get_loc(closest_ref.name)

    # 2. Finding more nearest reference hue
    pre_ref = ref_data.iloc[closest_idx - 1 if closest_idx > 0 else len(ref_data) - 1]
    next_ref = ref_data.iloc[(closest_idx + 1) % len(ref_data)]

    # 3. Finding out P's relative position regarding reference colors
    ref_chroma_data = df_lch[(df_lch['Color'] == closest_ref['Color']) & (df_lch['Chroma'].isin(['1/4', '2/4', '3/4', 'Ref']))]
    is_smaller_than_all_ref = all(handle_360_hue(P_hue, hue)[0] < handle_360_hue(P_hue, hue)[1] for hue in ref_chroma_data['h'])
    is_larger_than_all_ref = all(handle_360_hue(P_hue, hue)[0] > handle_360_hue(P_hue, hue)[1] for hue in ref_chroma_data['h'])

    if is_larger_than_all_ref:
        ref1, ref2 = closest_ref, next_ref
    elif is_smaller_than_all_ref:
        ref1, ref2 = pre_ref, closest_ref
    else:
        ref1, ref2 = closest_ref, None

    # ref1
    ref1_chroma_values, ref1_hue_angles = get_ref_data(df_lch, ref1)

    if ref2 is not None:
        ref2_chroma_values, ref2_hue_angles = get_ref_data(df_lch, ref2)
        
        # 4. interpolating delta hue using ref1 and ref2
        P_hue_ref1 = interpolate_hue(ref1_chroma_values, ref1_hue_angles, P_chroma, ref1['h'])
        target_hue_ref1 = interpolate_hue(ref1_chroma_values, ref1_hue_angles, target_chroma, ref1['h'])
        P_hue_ref2 = interpolate_hue(ref2_chroma_values, ref2_hue_angles, P_chroma, ref2['h'])
        target_hue_ref2 = interpolate_hue(ref2_chroma_values, ref2_hue_angles, target_chroma, ref2['h'])

        delta_hue_ref1 = target_hue_ref1 - P_hue_ref1
        delta_hue_ref2 = target_hue_ref2 - P_hue_ref2

        dist_ref1 = np.abs(P_hue - P_hue_ref1)
        dist_ref2 = np.abs(P_hue - P_hue_ref2)

        total_dist = dist_ref1 + dist_ref2
        if total_dist != 0:
            delta_hue_P = (delta_hue_ref1 * dist_ref2 + delta_hue_ref2 * dist_ref1) / total_dist
        else:
            delta_hue_P = delta_hue_ref1
    else:
        # interpolating delta hue using ref1 only
        P_hue_ref1 = interpolate_hue(ref1_chroma_values, ref1_hue_angles, P_chroma, ref1['h'])
        target_hue_ref1 = interpolate_hue(ref1_chroma_values, ref1_hue_angles, target_chroma, ref1['h'])
        delta_hue_P = target_hue_ref1 - P_hue_ref1

    
    final_hue_C = (target_hue + delta_hue_P) % 360
    final_a_C, final_b_C = calculate_ab_from_hue_chroma(final_hue_C, target_chroma)
    final_hex_C = lab_to_rgb_hex(L_C, final_a_C, final_b_C)

    results.append({
        'color': row['color'],
        'L_original': L_P,
        'a_original': a_P,
        'b_original': b_P,
        'L_C': L_C,  # L*, unchanged
        'a_C': final_a_C,  # corrected a*
        'b_C': final_b_C,  # corrected b*
        'final_hue_C': final_hue_C,  # final hue value
        'hex': final_hex_C
    })

# Transform the results into a data frame and save it
df_results = pd.DataFrame(results)
df_results.to_csv('adjusted_hue_logo_colors_with_new_coordinates.csv', index=False)

print("The adjusted hue and new coordinates have been saved to 'adjusted_hue_logo_colors_with_new_coordinates.csv'.")


# %% [code]
