# Supplementary material for: Color adjustment of brand logos for dark mode display
Source: PLoS One. 2026 Jan 21;21(1):e0339392. doi: 10.1371/journal.pone.0339392 (PMC12822999; doi:10.1371/journal.pone.0339392)
Supplement: S1 Table — This file contains original and manually adjusted color values for 18 logo stimuli collected from 31 design-major participants. (XLSX) [file pone.0339392.s002.xlsx]

## Sheet: adjustmentdata
color	logoname	hex	L	a	b	C	h
darkRed	BRISTON	681313	21.784	36.878	23.7734	43.8767	32.8079
orange	Trusteon	B05800	47.2482	31.5294	56.2685	64.5	60.7364
darkOrange	ZEPHYRA	694827	33.5299	10.1859	25.1682	27.1512	67.9661
yellow	FIBERON	B9B348	71.5701	-11.3995	53.8597	55.0528	101.95
darkYellow	STYLENEST	8F8F11	57.5834	-13.6976	58.5646	60.1451	103.164
green	Plenara	00BC00	66.4943	-68.5362	66.1477	95.2509	136.016
darkGreen	crenox	086A08	38.5111	-43.9641	41.6269	60.5445	136.564
skyblue	CrestFlow	268A93	52.6147	-24.6286	-12.9869	27.8429	207.803
darkSkyblue	FitForge	17777	44.9864	-27.3099	-8.03386	28.4671	196.393
blue	Granto	012FB7	28.0027	42.9938	-73.4922	85.1444	300.328
darkBlue	Frinova	1E3371	23.1214	14.8943	-38.3424	41.1337	291.229
purple	SCENEPLAY	5C00B9	28.8456	65.4374	-73.098	98.109	311.835
darkPurple	LUMORA	4A0095	22.3935	55.8821	-62.0367	83.4947	312.012
pink	Pureglam	740A62	26.1921	50.3057	-23.0978	55.355	335.338
darkPink	Grovil	7A0867	27.5469	52.6749	-24.1444	57.9448	335.375
gray	Nexcore	868686	55.927	0.00326183	-0.0064537	0.00723117	296.813
darkGray	Sonique	949494	61.3196	0.00350638	-0.00693756	0.00777331	296.813
darkRed	BRISTON	802727	29.8787	38.2409	21.6056	43.9222	29.4659
orange	Trusteon	FF8000	67.0501	42.8324	74.026	85.5246	59.9458
darkOrange	ZEPHYRA	D27313	58.0467	31.6385	61.7034	69.3419	62.8535
yellow	FIBERON	D7CF44	81.5602	-13.2098	66.6801	67.976	101.206
darkYellow	STYLENEST	C7C71E	77.9238	-17.4372	74.3538	76.3711	103.198
green	Plenara	6EFF6E	89.8411	-66.4998	56.7694	87.4356	139.513
darkGreen	crenox	07AA07	60.6135	-63.0613	60.4838	87.3786	136.195
skyblue	CrestFlow	38BECA	70.824	-31.1626	-16.3875	35.2088	207.739
darkSkyblue	FitForge	2CB9B9	68.5597	-35.2119	-10.4831	36.7392	196.579
blue	Granto	1943C0	34.0385	34.6082	-68.8354	77.0457	296.692
darkBlue	Frinova	153994	27.3631	23.8413	-53.3959	58.4768	294.061
purple	SCENEPLAY	9337F0	45.9431	70.1014	-76.5161	103.773	312.495
darkPurple	LUMORA	6B20B7	33.0875	59.3788	-64.8531	87.9305	312.477
pink	Pureglam	C03BAA	48.5569	64.2674	-31.6316	71.63	333.794
darkPink	Grovil	D05DBD	56.9903	57.2879	-29.3664	64.3761	332.86
gray	Nexcore	D5D4D4	84.9896	0.345525	0.111228	0.362986	17.8439
darkGray	Sonique	7C7777	50.4649	1.90915	0.674058	2.02465	19.4465
darkRed	BRISTON	8B3226	33.795	37.1565	27.3823	46.1562	36.3881
orange	Trusteon	F6922E	69.7166	30.8441	64.7177	71.692	64.5178
darkOrange	ZEPHYRA	896038	44.1893	12.0388	29.2387	31.6202	67.6211
yellow	FIBERON	D8D25F	82.6566	-12.5877	56.6273	58.0095	102.533
darkYellow	STYLENEST	A1A12E	64.3742	-14.0015	56.4718	58.1817	103.925
green	Plenara	6ED46E	76.9976	-50.1829	41.282	64.981	140.558
darkGreen	crenox	67AB23	63.4508	-42.8033	57.9717	72.0614	126.44
skyblue	CrestFlow	54C7D2	74.4352	-29.0094	-15.2294	32.764	207.699
darkSkyblue	FitForge	8080	48.2561	-28.8416	-8.48105	30.0627	196.386
blue	Granto	5777D4	51.8071	16.6231	-51.4601	54.0784	287.902
darkBlue	Frinova	3F62CB	44.3816	22.5319	-58.3135	62.5152	291.126
purple	SCENEPLAY	7F30BD	38.3757	57.9483	-59.6501	83.1633	314.171
darkPurple	LUMORA	572A85	27.7792	39.1265	-43.2036	58.2875	312.165
pink	Pureglam	CC56B8	55.0246	58.5516	-29.5831	65.6007	333.195
darkPink	Grovil	935C89	46.5299	29.7177	-15.6564	33.5897	332.218
gray	Nexcore	A8A0A0	66.5234	2.89786	1.028	3.07479	19.532
darkGray	Sonique	666666	43.1923	0.00268432	-0.00531107	0.00595089	296.813
darkRed	BRISTON	621E1E	22.3695	30.7323	16.918	35.0812	28.8325
orange	Trusteon	B26B23	51.952	22.7864	49.5325	54.5224	65.2961
darkOrange	ZEPHYRA	7D4B1A	36.8678	16.9594	36.5434	40.287	65.1045
yellow	FIBERON	D2CC55	80.4842	-12.7623	58.4975	59.8735	102.307
darkYellow	STYLENEST	808000	51.8683	-12.9308	56.6773	58.1336	102.852
green	Plenara	57D057	74.7151	-57.5043	49.2169	75.6905	139.44
darkGreen	crenox	0F5B0F	33.1748	-37.6909	34.6961	51.2291	137.369
skyblue	CrestFlow	45A8B1	63.7088	-25.8287	-13.261	29.034	207.177
darkSkyblue	FitForge	31A0A0	60.1881	-30.0995	-9.0348	31.4262	196.708
blue	Granto	113BB8	31.1322	36.3514	-68.9077	77.9083	297.813
darkBlue	Frinova	18317F	23.4156	21.1959	-46.7758	51.3541	294.377
purple	SCENEPLAY	6F28B5	34.4641	56.5598	-61.3923	83.4747	312.654
darkPurple	LUMORA	592989	28.1566	41.1242	-45.0734	61.0148	312.377
pink	Pureglam	D317B4	49.2	78.737	-36.2753	86.6915	335.264
darkPink	Grovil	7A316E	32.8319	39.9233	-20.3761	44.8224	332.961
gray	Nexcore	767676	49.637	0.00297658	-0.00588933	0.00659881	296.813
darkGray	Sonique	666666	43.1923	0.00268432	-0.00531107	0.00595089	296.813
darkRed	BRISTON	8F201C	31.7077	45.5705	31.2489	55.2555	34.4394
orange	Trusteon	D76C00	57.2428	37.0879	65.2167	75.0248	60.3737
darkOrange	ZEPHYRA	A1601F	47.0292	21.3317	45.7867	50.512	65.0195
yellow	FIBERON	E3DB4A	85.75	-13.8801	68.9427	70.326	101.383
darkYellow	STYLENEST	A8A847	67.1154	-13.0184	49.0046	50.7043	104.877
green	Plenara	25AD25	62.0098	-59.9396	55.2458	81.516	137.333
darkGreen	crenox	4.08e+42	52.7367	-40.575	34.0644	52.9784	139.985
skyblue	CrestFlow	36B3BF	67.1162	-29.3915	-15.9437	33.4374	208.478
darkSkyblue	FitForge	248686	50.8582	-26.9466	-8.06366	28.1273	196.66
blue	Granto	2D5DE8	44.5366	34.2748	-74.6237	82.1185	294.669
darkBlue	Frinova	5155B9	40.8146	27.6847	-53.574	60.3044	297.328
purple	SCENEPLAY	7A43E8	44.2015	59.1466	-74.9635	95.4874	308.274
darkPurple	LUMORA	6636A4	34.2799	44.1498	-51.5843	67.898	310.559
pink	Pureglam	B728B1	45.3026	69.3384	-40.9908	80.5485	329.41
darkPink	Grovil	9F3E7F	41.7647	47.6713	-16.717	50.5174	340.676
gray	Nexcore	7D7D7D	52.4066	0.00310218	-0.00613784	0.00687725	296.813
darkGray	Sonique	808080	53.585	0.00315562	-0.00624357	0.00699572	296.813
darkRed	BRISTON	902929	33.2972	43.0951	25.1975	49.921	30.3146
orange	Trusteon	D7710B	58.3033	34.6281	63.9296	72.7056	61.5574
darkOrange	ZEPHYRA	BE6915	53.0636	28.6341	56.1543	63.0335	62.9821
yellow	FIBERON	D0C934	79.2889	-13.8908	69.9075	71.2742	101.238
darkYellow	STYLENEST	AEAE00	68.947	-16.1847	70.9398	72.7626	102.852
green	Plenara	3DCE3D	73.2014	-64.8226	58.2196	87.1292	138.072
darkGreen	crenox	22A722	59.9727	-58.6725	54.2195	79.8888	137.259
skyblue	CrestFlow	1EC0CF	71.2008	-33.0011	-18.586	37.875	209.388
darkSkyblue	FitForge	26BFBF	70.4798	-36.7938	-10.9162	38.379	196.525
blue	Granto	3F5EFD	47.1759	42.7607	-82.0476	92.5219	297.527
darkBlue	Frinova	BEBEBE	76.9759	0.00421638	-0.00834233	0.00934732	296.813
purple	SCENEPLAY	802ED1	39.8264	63.4894	-68.9331	93.7159	312.646
darkPurple	LUMORA	754C9E	40.2781	34.0281	-38.26	51.2029	311.65
pink	Pureglam	CA34B1	49.722	69.9768	-33.8051	77.7144	334.215
darkPink	Grovil	AF5CA1	51.0843	43.2957	-22.6067	48.8425	332.429
gray	Nexcore	808080	53.585	0.00315562	-0.00624357	0.00699572	296.813
darkGray	Sonique	959595	61.7011	0.00352368	-0.00697179	0.00781167	296.813
darkRed	BRISTON	501515	16.9695	27.5263	15.5694	31.6244	29.4933
orange	Trusteon	915519	42.1341	20.2285	42.9853	47.5072	64.7988
darkOrange	ZEPHYRA	502F08	22.8479	11.6559	29.0307	31.2832	68.1244
yellow	FIBERON	7A7521	48.2222	-8.66416	44.567	45.4014	101.002
darkYellow	STYLENEST	5F5F16	39.028	-9.66214	39.2111	40.384	103.843
green	Plenara	327C32	46.0744	-38.8348	33.1118	51.0346	139.548
darkGreen	crenox	2C632C	37.1903	-30.6793	25.612	39.9649	140.144
skyblue	CrestFlow	52A0A7	61.4166	-21.9993	-11.0442	24.616	206.658
darkSkyblue	FitForge	1A6868	39.7814	-22.4616	-6.72248	23.446	196.662
blue	Granto	1F3993	27.639	24.3846	-52.3163	57.72	294.99
darkBlue	Frinova	0E2466	17.0577	19.1332	-41.1006	45.3359	294.963
purple	SCENEPLAY	442562	21.7041	27.9023	-30.726	41.5045	312.243
darkPurple	LUMORA	3C0078	17.0686	47.9259	-52.6281	71.1801	312.323
pink	Pureglam	7B3F71	35.9037	33.406	-17.505	37.7146	332.345
darkPink	Grovil	56275E	24.442	31.024	-23.5914	38.9749	322.75
gray	Nexcore	707070	47.2396	0.00286786	-0.00567422	0.00635778	296.813
darkGray	Sonique	818181	53.9767	0.00317338	-0.00627871	0.00703509	296.813
darkRed	BRISTON	700909	22.5134	41.8573	30.1637	51.5934	35.7777
orange	Trusteon	FF8000	67.0501	42.8324	74.026	85.5246	59.9458
darkOrange	ZEPHYRA	D96C00	57.5371	37.8887	65.5429	75.7062	59.9689
yellow	FIBERON	FFFBB0	97.3852	-9.71678	36.5053	37.7764	104.905
darkYellow	STYLENEST	8D8D3B	57.1029	-11.4006	42.8133	44.3052	104.911
green	Plenara	0	78.0584	-78.1437	75.4204	108.603	136.016
darkGreen	crenox	00D200	73.606	-74.4446	71.8502	103.462	136.016
skyblue	CrestFlow	00DEF2	81.1007	-37.2517	-22.4157	43.4759	211.037
darkSkyblue	FitForge	0AD9D9	78.8681	-42.3172	-12.4568	44.1126	196.403
blue	Granto	648BFF	60.2435	21.1386	-61.892	65.4023	288.857
darkBlue	Frinova	7194FC	63.1098	17.2916	-55.6317	58.257	287.266
purple	SCENEPLAY	A953FF	53.8585	65.6234	-71.8953	97.3415	312.389
darkPurple	LUMORA	7A22D1	37.6354	66.736	-72.5525	98.5777	312.609
pink	Pureglam	B453A4	50.1805	49.856	-25.7096	56.0946	332.721
darkPink	Grovil	943F86	40.5279	45.0285	-23.0547	50.5874	332.887
gray	Nexcore	B3B3B3	72.9436	0.00403352	-0.00798053	0.00894193	296.813
darkGray	Sonique	BCAEAE	72.2415	5.01206	1.80114	5.32587	19.7665
darkRed	BRISTON	480707	12.8914	29.6475	17.1868	34.269	30.1011
orange	Trusteon	AC641C	49.4583	23.8207	49.7619	55.1695	64.4199
darkOrange	ZEPHYRA	412102	16.5818	12.775	23.7118	26.9342	61.6859
yellow	FIBERON	FFF86A	95.7621	-14.8005	67.3248	68.9324	102.399
darkYellow	STYLENEST	899402	58.511	-19.2938	61.5931	64.5443	107.393
green	Plenara	00FF47	87.9565	-83.3439	69.6546	108.618	140.113
darkGreen	crenox	8000	46.2288	-51.6996	49.898	71.8516	136.016
skyblue	CrestFlow	25D2E2	77.2674	-35.1742	-19.6692	40.3001	209.214
darkSkyblue	FitForge	0C694D	39.0999	-32.5829	8.70945	33.7269	165.035
blue	Granto	240798	19.1994	52.4438	-69.3144	86.9186	307.111
darkBlue	Frinova	1B0963	11.4785	36.014	-48.2812	60.2335	306.72
purple	SCENEPLAY	672000000	36.4347	71.7993	-86.1095	112.116	309.822
darkPurple	LUMORA	370062	13.7921	42.2569	-43.6718	60.769	314.057
pink	Pureglam	AB2895	41.7599	62.514	-29.9829	69.3323	334.377
darkPink	Grovil	56123B	18.9148	34.8766	-8.47949	35.8926	346.335
gray	Nexcore	959595	61.7011	0.00352368	-0.00697179	0.00781167	296.813
darkGray	Sonique	696969	44.4136	0.0027397	-0.00542065	0.00607367	296.813
darkRed	BRISTON	843615	33.1313	31.6696	35.7439	47.7555	48.4587
orange	Trusteon	E5882B	65.3109	29.005	61.0632	67.6018	64.5923
darkOrange	ZEPHYRA	AE813E	57.1212	10.1254	42.2607	43.4568	76.5263
yellow	FIBERON	D9CF7A	82.2617	-8.30181	43.3406	44.1286	100.844
darkYellow	STYLENEST	8F8F3B	57.847	-11.5924	43.6907	45.2025	104.86
green	Plenara	50CC50	73.2006	-58.464	50.5524	77.289	139.151
darkGreen	crenox	63B863	67.8984	-43.2568	35.2662	55.8109	140.81
skyblue	CrestFlow	66D3DC	78.7991	-28.7119	-14.0018	31.944	205.997
darkSkyblue	FitForge	18BEBE	69.9925	-37.6309	-11.113	39.2375	196.453
blue	Granto	4E79F8	54.1031	26.2009	-67.9686	72.8438	291.081
darkBlue	Frinova	6881DB	55.8447	16.3302	-48.9204	51.574	288.46
purple	SCENEPLAY	9371F3	56.5695	42.5376	-60.98	74.3505	304.898
darkPurple	LUMORA	8B73EB	55.8352	37.3787	-57.7427	68.7851	302.916
pink	Pureglam	CC77BE	61.4368	43.3747	-23.1263	49.1548	331.935
darkPink	Grovil	EB78C4	65.8114	53.509	-19.4825	56.9454	339.994
gray	Nexcore	797979	50.8275	0.00303057	-0.00599615	0.00671849	296.813
darkGray	Sonique	A0A0A0	65.8678	0.00371264	-0.00734565	0.00823057	296.813
darkRed	BRISTON	730000	22.4607	44.5029	33.9926	56	37.3737
orange	Trusteon	9C4E00	42.0258	28.4438	51.5754	58.8988	61.1233
darkOrange	ZEPHYRA	653709	28.1645	17.0238	34.7392	38.6862	63.893
yellow	FIBERON	CBC548	77.9322	-12.9876	61.0848	62.4502	102.003
darkYellow	STYLENEST	6F6F00	45.2876	-11.677	51.1817	52.4968	102.852
green	Plenara	01A701	59.5676	-62.6949	60.4528	87.0929	136.043
darkGreen	crenox	7400	41.9857	-48.1745	46.4957	66.9524	136.016
skyblue	CrestFlow	0093A1	55.5233	-27.3154	-16.6925	32.012	211.429
darkSkyblue	FitForge	6666	38.6592	-24.534	-7.21438	25.5727	196.386
blue	Granto	1100D0	25.7828	68.0324	-91.8967	114.339	306.513
darkBlue	Frinova	00238B	20.3069	34.0596	-59.4451	68.5112	299.811
purple	SCENEPLAY	50229A	27.2488	47.3454	-57.0903	74.168	309.669
darkPurple	LUMORA	440088	20.07	52.3766	-57.8006	78.0014	312.182
pink	Pureglam	BE009E	43.3831	74.3644	-32.6235	81.2057	336.313
darkPink	Grovil	510645	17.033	38.9343	-18.4586	43.0883	334.634
gray	Nexcore	717171	47.6407	0.00288605	-0.00571021	0.00639811	296.813
darkGray	Sonique	6E6E6E	46.4355	0.00283139	-0.00560207	0.00627694	296.813
darkRed	BRISTON	551717	18.3911	28.6349	16.1665	32.8833	29.4479
orange	Trusteon	B4681D	51.4879	25.1091	51.585	57.3714	64.0454
darkOrange	ZEPHYRA	6830000000000000	30.4852	14.5586	32.6284	35.7291	65.9538
yellow	FIBERON	938D19	57.3888	-10.583	56.5638	57.5453	100.597
darkYellow	STYLENEST	70700F	45.7266	-11.3707	48.1166	49.4419	103.296
green	Plenara	176C17	39.5285	-41.7027	38.01	56.4258	137.652
darkGreen	crenox	1C631C	36.4696	-36.9556	32.773	49.3942	138.433
skyblue	CrestFlow	25909A	54.7338	-25.5757	-13.8311	29.076	208.404
darkSkyblue	FitForge	217D7D	47.5868	-25.6221	-7.66759	26.7448	196.66
blue	Granto	1C3581	24.8839	19.6527	-45.6349	49.6867	293.299
darkBlue	Frinova	0D2672	18.7428	22.6492	-46.148	51.4065	296.142
purple	SCENEPLAY	4F1D82	24.17	43.1373	-47.2322	63.9665	312.406
darkPurple	LUMORA	3D1565	17.7733	35.8626	-39.0998	53.0559	312.527
pink	Pureglam	7e+69	27.9951	55.16	-24.6808	60.4299	335.894
darkPink	Grovil	5F0A51	20.996	43.0248	-20.2523	47.553	334.793
gray	Nexcore	808080	53.585	0.00315562	-0.00624357	0.00699572	296.813
darkGray	Sonique	797979	50.8275	0.00303057	-0.00599615	0.00671849	296.813
darkRed	BRISTON	711818	24.4175	38.3374	24.0234	45.2425	32.0725
orange	Trusteon	CB7116	56.6488	29.8386	59.422	66.493	63.3366
darkOrange	ZEPHYRA	825222	39.4046	15.5373	35.4084	38.6673	66.3079
yellow	FIBERON	BDB300	71.595	-12.1326	73.444	74.4394	99.3803
darkYellow	STYLENEST	A6A619	66.0972	-15.1932	64.5809	66.344	103.239
green	Plenara	1DAE1D	62.1873	-61.7183	57.7094	84.4957	136.923
darkGreen	crenox	9600	53.8277	-58.0128	55.9911	80.6256	136.016
skyblue	CrestFlow	00B0C0	65.6367	-31.3536	-18.7954	36.5556	210.941
darkSkyblue	FitForge	09BDBD	69.5602	-38.1112	-11.2214	39.7289	196.406
blue	Granto	0330B6	28.1427	42.0798	-72.6648	83.9695	300.075
darkBlue	Frinova	1340C7	33.8341	38.8607	-73.2725	82.9398	297.94
purple	SCENEPLAY	6600CB	32.1158	70.163	-78.2498	105.099	311.881
darkPurple	LUMORA	4C0A8D	22.5724	51.9157	-56.7635	76.9242	312.446
pink	Pureglam	A40D8B	37.9221	65.5362	-29.9947	72.0741	335.407
darkPink	Grovil	6E105E	25.2408	47.0206	-22.0486	51.9334	334.877
gray	Nexcore	7F7A7A	51.6515	1.90047	0.670646	2.01533	19.4372
darkGray	Sonique	786F6F	47.6362	3.4949	1.25465	3.71328	19.7479
darkRed	BRISTON	D01515	44.2335	66.6696	50.9096	83.8846	37.3657
orange	Trusteon	FF8000	67.0501	42.8324	74.026	85.5246	59.9458
darkOrange	ZEPHYRA	E58322	64.1659	31.381	63.2334	70.592	63.6061
yellow	FIBERON	F2E600	89.6131	-14.9055	88.5332	89.7792	99.5568
darkYellow	STYLENEST	9D9D15	62.7904	-14.6359	62.4441	64.1364	103.191
green	Plenara	58C558	71.3589	-53.0065	44.817	69.4137	139.786
darkGreen	crenox	1AC91A	70.9174	-69.9968	66.2164	96.3543	136.59
skyblue	CrestFlow	53BAC3	70.1037	-27.0496	-13.5698	30.2626	206.641
darkSkyblue	FitForge	47C8C8	74.0734	-34.4348	-10.3872	35.9673	196.786
blue	Granto	3463ED	46.6689	32.9322	-73.9486	80.9501	294.005
darkBlue	Frinova	275EED	45.0132	35.0277	-76.6699	84.2924	294.554
purple	SCENEPLAY	8134CF	40.6188	60.8112	-66.4776	90.096	312.451
darkPurple	LUMORA	8433D6	41.4192	63.3441	-69.1923	93.8086	312.473
pink	Pureglam	F200CA	55.2178	89.1942	-39.1987	97.4276	336.276
darkPink	Grovil	DE37C2	54.1932	75.9333	-36.4448	84.2264	334.361
gray	Nexcore	D8D3D3	84.9406	1.71613	0.598404	1.81747	19.2233
darkGray	Sonique	C1BEBE	77.2103	1.05013	0.361912	1.11074	19.0158
darkRed	BRISTON	F00C0C	50.4698	75.7008	61.1814	97.3334	38.9451
orange	Trusteon	FF8000	67.0501	42.8324	74.026	85.5246	59.9458
darkOrange	ZEPHYRA	804A00	36.9051	18.1867	46.305	49.7485	68.5571
yellow	FIBERON	FFEA00	91.7322	-11.409	90.56	91.2758	97.1805
darkYellow	STYLENEST	A6AB1A	67.507	-17.7233	65.5242	67.8789	105.135
green	Plenara	00D924	75.9175	-75.2769	68.4003	101.711	137.74
darkGreen	crenox	35C635	70.4567	-64.2515	58.278	86.7443	137.791
skyblue	CrestFlow	27EDFF	86.1162	-38.7722	-21.6466	44.4056	209.175
darkSkyblue	FitForge	1CDDDD	80.2809	-42.2349	-12.4676	44.0366	196.446
blue	Granto	0048D8	37.1011	39.5772	-77.7436	87.2377	296.979
darkBlue	Frinova	0044CB	34.8951	37.2228	-73.8646	82.7135	296.745
purple	SCENEPLAY	7E0DFF	41.1261	81.6293	-92.9523	123.707	311.289
darkPurple	LUMORA	7D21D9	38.6512	69.2072	-75.4867	102.41	312.515
pink	Pureglam	D71CB8	50.3796	79.2638	-36.7128	87.3532	335.148
darkPink	Grovil	D92CBC	52.0445	76.9534	-36.4026	85.1292	334.684
gray	Nexcore	D8C4C4	80.7745	7.02187	2.5442	7.46857	19.9168
darkGray	Sonique	A79898	64.1115	5.51658	1.99504	5.86624	19.8822
red	ASTUNO	BE0606	39.7326	63.6351	51.7241	82.0049	39.105
darkRed	BRISTON	AC4242	42.8542	43.4398	22.8135	49.066	27.7074
orange	Trusteon	E29344	67.6159	22.9502	52.6252	57.4118	66.4377
darkOrange	ZEPHYRA	E1A263	71.3843	16.5424	41.6756	44.8387	68.3502
yellow	FIBERON	EDE763	89.8859	-14.194	63.4173	64.9864	102.616
darkYellow	STYLENEST	BFBF70	75.7662	-11.5841	39.7718	41.4244	106.239
green	Plenara	56D756	76.8309	-60.391	52.0956	79.7561	139.218
darkGreen	crenox	64A464	61.8095	-33.9264	26.9179	43.3079	141.571
skyblue	CrestFlow	6DC4CB	74.2172	-24.3574	-11.6718	27.0096	205.603
darkSkyblue	FitForge	7BBBBB	71.7848	-20.3134	-6.5052	21.3296	197.757
blue	Granto	3E5FC1	42.8517	20.6955	-55.0074	58.7718	290.618
darkBlue	Frinova	5474D3	50.7792	17.5612	-52.5449	55.4018	288.48
purple	SCENEPLAY	7E3FBE	40.7488	51.1735	-56.3938	76.1511	312.222
darkPurple	LUMORA	9A6BC9	53.6026	37.0853	-42.0216	56.0458	311.429
pink	Pureglam	C75BB5	55.0316	54.3652	-27.8952	61.1041	332.837
darkPink	Grovil	A34F95	46.3764	44.1751	-22.893	49.7547	332.605
gray	Nexcore	969696	62.0822	0.00354096	-0.00700598	0.00784998	296.813
darkGray	Sonique	969696	62.0822	0.00354096	-0.00700598	0.00784998	296.813
red	ASTUNO	C61313	42.0286	64.314	49.2283	80.9921	37.4318
red	ASTUNO	CF4B4B	50.4589	52.1393	28.341	59.344	28.5269
darkRed	BRISTON	6A1C0B	23.4013	33.7888	29.8387	45.0781	41.4476
orange	Trusteon	AB5C0D	47.4191	27.4397	52.9244	59.6148	62.5946
darkOrange	ZEPHYRA	7E5229	38.9507	14.1276	31.0539	34.1165	65.5375
yellow	FIBERON	CFC734	78.6713	-13.3091	69.3054	70.5718	100.87
darkYellow	STYLENEST	868600	54.1525	-13.366	58.5848	60.0902	102.852
green	Plenara	149100	52.2859	-55.0807	54.8246	77.715	135.134
darkGreen	crenox	297A44	45.3699	-37.3282	22.545	43.6082	148.869
skyblue	CrestFlow	219AA5	58.1802	-27.5206	-14.9176	31.3036	208.46
darkSkyblue	FitForge	8080	48.2561	-28.8416	-8.48105	30.0627	196.386
blue	Granto	244BBE	36.2237	29.4237	-64.0695	70.5029	294.667
darkBlue	Frinova	2B57DB	41.914	33.133	-71.532	78.8328	294.853
purple	SCENEPLAY	6A1EB7	32.7262	59.9066	-65.4509	88.7278	312.468
darkPurple	LUMORA	60339A	32.2301	41.8277	-48.8892	64.3405	310.549
pink	Pureglam	AA2A8E	41.4614	60.6507	-26.21	66.0717	336.629
darkPink	Grovil	6A256B	27.9771	40.5081	-26.2485	48.269	327.058
gray	Nexcore	B0B0B0	71.836	0.00398329	-0.00788115	0.00883058	296.813
darkGray	Sonique	BDBDBD	76.6112	0.00419984	-0.00830961	0.00931065	296.813
red	ASTUNO	D80505	45.2461	70.2798	57.7841	90.9849	39.427
red	ASTUNO	CB3232	45.9178	59.117	37.2777	69.8888	32.2345
darkRed	LUMORA	694A4A	34.7928	13.1922	5.23492	14.1929	21.6441
orange	SCENEPLAY	F4871A	67.0028	35.2437	68.661	77.1781	62.8286
darkOrange	Grovil	925B24	43.8295	17.6937	39.6922	43.4573	65.974
yellow	Trusteon	E6E291	88.5716	-10.3585	40.0974	41.4137	104.485
darkYellow	crenox	7E7E3B	51.4656	-9.89318	36.0221	37.356	105.357
green	Frinova	299729	54.8292	-51.8363	46.6975	69.7686	137.985
darkGreen	ASTUNO	308C30	51.3796	-45.8071	40.0962	60.8769	138.804
skyblue	Granto	62CDD6	76.7482	-28.2125	-13.8696	31.4374	206.179
darkSkyblue	Sonique	8AAFAF	68.8658	-12.441	-4.1273	13.1077	198.353
blue	Plenara	2860000	42.481	35.8456	-75.1621	83.2721	295.497
darkBlue	Nexcore	B6B7BA	74.4177	0.219781	-1.6502	1.66477	277.586
purple	CrestFlow	7C52A6	42.8728	34.4948	-38.8603	51.9616	311.594
darkPurple	BRISTON	E8E5E5	91.1671	1.01439	0.347501	1.07226	18.91
pink	FIBERON	CE27B2	49.237	74.4888	-35.1047	82.3463	334.767
darkPink	ZEPHYRA	651967	25.0796	43.5305	-28.305	51.9238	326.967
darkGray	FitForge	B8B1B1	72.7659	2.48593	0.877183	2.63615	19.4359
black	Pureglam	ECEAEA	92.8474	0.674712	0.226826	0.711818	18.5817
red	ASTUNO	CD2727	45.0488	62.5472	42.596	75.6741	34.2557
red	ASTUNO	950000	30.3748	53.6602	44.0736	69.4399	39.3978
darkRed	LUMORA	602020	22.3877	29.1085	15.5137	32.9845	28.0559
orange	SCENEPLAY	DF7F1F	62.4786	30.9368	62.4845	69.7238	63.6595
darkOrange	Grovil	6A441F	32.4745	12.5144	28.5349	31.1584	66.3194
yellow	Trusteon	D0BF24	76.557	-9.36548	72.1239	72.7294	97.3986
darkYellow	crenox	89892D	55.4811	-12.0283	47.31	48.8151	104.265
green	Frinova	38DE38	78.0923	-71.042	64.9155	96.234	137.58
darkGreen	ASTUNO	009A00	55.1867	-59.1418	57.0808	82.1947	136.016
skyblue	Granto	00D4E7	77.7902	-36.0314	-21.5787	41.9988	210.917
darkSkyblue	Sonique	108787	50.9057	-29.125	-8.6086	30.3706	196.466
blue	Plenara	103CC1	32.2404	39.0452	-72.3889	82.2476	298.342
darkBlue	Nexcore	151D67	15.5785	25.2831	-44.1699	50.8942	299.787
purple	CrestFlow	6211B2	29.9409	61.387	-67.0914	90.9374	312.458
darkPurple	BRISTON	2E087F	16.9257	45.9779	-57.4006	73.5445	308.695
pink	FIBERON	B929A2	44.9539	67.2533	-32.6155	74.7447	334.128
darkPink	ZEPHYRA	45004B	14.249	39.4419	-27.2064	47.9151	325.403
darkGray	FitForge	666666	43.1923	0.00268432	-0.00531107	0.00595089	296.813
black	Pureglam	DCDCDC	87.7609	0.00470547	-0.00931002	0.0104316	296.813
red	ASTUNO	D20000	43.802	69.1968	58.0633	90.3302	40.0002
red	ASTUNO	A11616	34.414	53.6759	38.4899	66.0498	35.6436
darkRed	LUMORA	702424	26.2561	33.5658	18.383	38.2701	28.7083
orange	SCENEPLAY	A15912	45.3113	24.8628	49.2185	55.1418	63.1993
darkOrange	Grovil	7E4205	34.6873	22.0395	42.9294	48.2564	62.8245
yellow	Trusteon	ACA630	66.7154	-11.6825	58.322	59.4806	101.327
darkYellow	crenox	898900	55.2877	-13.5822	59.5328	61.0625	102.852
green	Frinova	39A739	60.6071	-52.7262	46.3562	70.2065	138.679
darkGreen	ASTUNO	1C741C	42.493	-43.2039	39.0789	58.2558	137.87
skyblue	Granto	00828D	49.3604	-25.503	-14.4594	29.3168	209.552
darkSkyblue	Sonique	247A7A	46.5775	-24.6008	-7.38982	25.6867	196.72
blue	Plenara	2216AC	23.3127	53.2023	-74.6654	91.681	305.471
darkBlue	Nexcore	2141A3	31.2268	25.4111	-56.191	61.6697	294.334
purple	CrestFlow	6F36A7	35.6117	46.8321	-51.1763	69.3704	312.462
darkPurple	BRISTON	46008D	20.924	53.7048	-59.5128	80.1622	312.063
pink	FIBERON	6D045C	24.0342	49.1049	-22.6383	54.0721	335.249
darkPink	ZEPHYRA	602957	26.0421	31.6791	-16.3716	35.6594	332.67
darkGray	FitForge	696969	44.4136	0.0027397	-0.00542065	0.00607367	296.813
black	Pureglam	8D8D8D	58.6355	0.00338465	-0.00669672	0.00750346	296.813
red	ASTUNO	EC5252	56.5619	59.1986	32.9727	67.7619	29.1172
red	ASTUNO	A30909	33.9863	56.2436	44.3125	71.6027	38.2334
darkRed	LUMORA	5A2F10	24.4625	16.9318	27.483	32.28	58.3635
orange	SCENEPLAY	C9822D	60.4022	20.4744	54.4449	58.1674	69.3909
darkOrange	Grovil	A66A2D	50.2213	18.5218	42.803	46.6385	66.6007
yellow	Trusteon	ABA42C	66.0517	-11.2656	59.1029	60.167	100.792
darkYellow	crenox	878731	54.7626	-11.5843	44.752	46.227	104.513
green	Frinova	49C449	70.4395	-57.9204	50.4471	76.8094	138.945
darkGreen	ASTUNO	2B702B	41.652	-36.6805	31.4283	48.3032	139.41
skyblue	Granto	4DB1D1	67.7437	-19.4333	-24.8651	31.5583	231.991
darkSkyblue	Sonique	34A0A0	60.2571	-29.6621	-8.92446	30.9756	196.745
blue	Plenara	3654AD	38.0962	19.2828	-50.9755	54.5007	290.72
darkBlue	Nexcore	38519D	36.2904	15.729	-44.3287	47.0365	289.536
purple	CrestFlow	6C21B8	33.4281	59.4116	-64.8826	87.9744	312.48
darkPurple	BRISTON	806899	47.994	19.5739	-23.113	30.2878	310.26
pink	FIBERON	B349A2	48.2063	53.927	-27.604	60.5814	332.893
darkPink	ZEPHYRA	7C3A72	35.0554	36.6375	-19.4295	41.4706	332.062
darkGray	FitForge	858B7C	56.9847	-5.08633	7.26531	8.86879	124.995
black	Pureglam	D1D1D1	83.8405	0.00452768	-0.00895826	0.0100374	296.813
red	ASTUNO	8F1212	30.1959	49.2723	35.4243	60.6847	35.7142
red	ASTUNO	A70D0D	35.0679	56.8335	43.8348	71.7742	37.6425
darkRed	LUMORA	8C403B	37.0372	31.8683	18.5372	36.8675	30.1858
orange	SCENEPLAY	EF8538	66.0676	35.0841	56.9659	66.903	58.3719
darkOrange	Grovil	9A774E	52.5241	8.33367	27.7175	28.9433	73.2659
yellow	Trusteon	C0B020	71.1194	-8.71576	67.9842	68.5407	97.3056
darkYellow	crenox	959F1C	62.7346	-19.005	60.4258	63.344	107.459
green	Frinova	2EC92E	71.2494	-66.7419	61.3778	90.6737	137.397
darkGreen	ASTUNO	5CBB65	68.5738	-46.1908	35.045	57.9805	142.812
skyblue	Granto	00D1EE	77.1455	-32.3952	-26.3106	41.7336	219.083
darkSkyblue	Sonique	54BCB0	70.166	-32.967	-3.0498	33.1078	185.285
blue	Plenara	526EFF	52.024	35.9048	-75.2067	83.3379	295.521
darkBlue	Nexcore	597EDF	54.4208	16.3933	-53.4848	55.9407	287.04
purple	CrestFlow	6C28DA	37.4222	65.1211	-78.1587	101.733	309.801
darkPurple	BRISTON	8249DE	45.3381	54.9995	-67.3956	86.9892	309.217
pink	FIBERON	C62CAD	48.0378	70.8373	-34.1426	78.6361	334.267
darkPink	ZEPHYRA	996C91	51.3151	24.1581	-13.0841	27.4738	331.56
darkGray	FitForge	AEB6B0	73.2781	-3.92121	2.07409	4.43596	152.124
black	Pureglam	F3F3F3	95.8418	0.00507193	-0.0100351	0.011244	296.813
red	ASTUNO	B21D1D	38.6076	57.0849	39.897	69.6453	34.95
red	ASTUNO	FF0000	53.2329	80.1093	67.2201	104.576	40.0002
darkRed	LUMORA	5A0000	16.3734	37.4592	25.4076	45.263	34.148
orange	SCENEPLAY	CF7011	56.9722	31.9451	61.2185	69.0521	62.4435
darkOrange	Grovil	4C3116	22.9683	9.13341	21.8512	23.6832	67.3159
yellow	Trusteon	A09805	61.6033	-10.9538	64.3169	65.243	99.6653
darkYellow	crenox	777718	48.488	-11.6044	48.0634	49.4444	103.574
green	Frinova	068F06	51.4926	-55.4225	53.0747	76.737	136.24
darkGreen	ASTUNO	75507	30.7776	-37.2941	35.0702	51.1934	136.76
skyblue	Granto	2CB8C4	68.6076	-31.4298	-16.4656	35.4816	207.649
darkSkyblue	Sonique	46666	38.7042	-24.236	-7.14252	25.2666	196.421
blue	Plenara	0F076C	11.5265	39.0097	-54.1738	66.7575	305.757
darkBlue	Nexcore	12114B	9.29997	22.2163	-35.5976	41.9613	301.968
purple	CrestFlow	5C08B1	28.4415	62.2784	-68.9938	92.9448	312.071
darkPurple	BRISTON	21074B	8.85146	30.3004	-36.2779	47.2673	309.87
pink	FIBERON	9E0C86	36.4674	63.7966	-29.2742	70.1925	335.351
darkPink	ZEPHYRA	4.4e+47	15.3433	33.05	-21.3005	39.3194	327.199
darkGray	FitForge	5A5A5A	38.2418	0.00245982	-0.00486688	0.00545319	296.813
black	Pureglam	F2F2F2	95.4936	0.00505614	-0.0100038	0.011209	296.813
red	ASTUNO	CC4949	49.5972	51.8637	28.3233	59.0936	28.6395
red	ASTUNO	D83131	48.2818	63.2481	41.12	75.4399	33.0295
darkRed	LUMORA	96583E	43.9611	22.9112	25.9008	34.5799	48.5049
orange	SCENEPLAY	F58515	66.7042	36.5886	69.7028	78.7223	62.3039
darkOrange	Grovil	A5682C	49.5952	19.1587	42.5893	46.7001	65.7795
yellow	Trusteon	C1BA29	73.9431	-13.1428	67.9859	69.2446	100.941
darkYellow	crenox	A4A400	65.313	-15.4923	67.905	69.6499	102.852
green	Frinova	3BCA3B	71.884	-64.0432	57.5879	86.1272	138.038
darkGreen	ASTUNO	48328	47.5099	-49.7219	39.2197	63.3282	141.734
skyblue	Granto	00B4C4	66.997	-31.989	-18.9429	37.177	210.633
darkSkyblue	Sonique	48D7D7	78.9749	-37.0727	-11.1482	38.7127	196.737
blue	Plenara	2B60FF	47.1045	40.6067	-83.3041	92.674	295.987
darkBlue	Nexcore	2855DC	41.399	34.5345	-72.9491	80.7106	295.333
purple	CrestFlow	9B41F5	48.6878	68.6073	-74.8029	101.501	312.526
darkPurple	BRISTON	672EC3	35.5527	56.2669	-67.905	88.1876	309.646
pink	FIBERON	DD29BF	52.6413	78.8759	-37.1581	87.1902	334.775
darkPink	ZEPHYRA	B852A7	50.7047	52.0001	-26.615	58.4155	332.895
darkGray	FitForge	B8B5B5	73.9166	1.05958	0.365693	1.12091	19.041
black	Pureglam	FFFFFF	100	0.0052605	-0.0104082	0.011662	296.813
red	STYLENEST	B33939	42.4685	49.2509	28.0288	56.668	29.6443
red	STYLENEST	D10000	43.5883	68.9496	57.8559	90.0075	40.0002
darkRed	CrestFlow	7E2121	28.4674	39.7392	23.6395	46.2389	30.747
orange	Pureglam	D87109	58.4419	35.0142	64.4353	73.3342	61.4803
darkOrange	Plenara	B4691F	51.7301	24.6211	51.0346	56.6632	64.2455
yellow	Sonique	B3AC22	68.899	-12.2941	65.099	66.2497	100.694
darkYellow	FIBERON	C9C907	78.5818	-17.9464	78.2999	80.3302	102.909
green	Frinova	0CC00C	67.8759	-68.8341	65.892	95.2884	136.251
darkGreen	FitForge	019B01	55.5342	-59.3338	57.2023	82.4173	136.048
skyblue	ZEPHYRA	1CBAD0	69.4116	-29.9179	-21.8535	37.0494	216.146
darkSkyblue	LUMORA	07A5A5	61.3702	-34.4494	-10.1439	35.9119	196.408
blue	Nexcore	164CB6	35.4333	24.5879	-60.6712	65.4641	292.061
darkBlue	crenox	00279D	23.2888	38.3349	-65.6321	76.0075	300.289
darkPurple	STYLENEST	520C97	24.6115	54.4984	-59.5727	80.7402	312.453
pink	ASTUNO	BD009E	43.1932	74.18	-32.9354	81.1629	336.059
darkPink	Granto	63023C	20.133	43.1511	-7.06939	43.7263	350.696
gray	BRISTON	B3B3B3	72.9436	0.00403352	-0.00798053	0.00894193	296.813
darkGray	SCENEPLAY	A8A8A8	68.865	0.00384856	-0.00761458	0.00853189	296.813
black	Trusteon	C8C8C8	80.6041	0.00438091	-0.00866787	0.00971207	296.813
red	STYLENEST	A00303	33.0173	56.167	45.829	72.4915	39.2124
red	STYLENEST	C22828	42.9736	59.1321	39.253	70.9747	33.577
darkRed	CrestFlow	860202	27.0631	49.3524	39.1506	62.9954	38.4245
orange	Pureglam	E66942	59.2689	46.0536	44.6692	64.1582	44.1258
darkOrange	Plenara	944700	39.2456	28.8285	49.276	57.0894	59.6706
yellow	Sonique	C7C033	76.1186	-13.2249	67.0169	68.3094	101.163
darkYellow	FIBERON	B5B50F	71.4911	-16.4752	71.2881	73.1671	103.013
green	Frinova	00C900	70.7143	-72.0422	69.5316	100.124	136.016
darkGreen	FitForge	32A632	60.0518	-54.4779	48.6372	73.0303	138.242
skyblue	ZEPHYRA	4CD2DE	77.8181	-32.1709	-16.6249	36.2126	207.328
darkSkyblue	LUMORA	5BDFDF	82.0157	-35.6295	-10.8261	37.2379	196.902
blue	Nexcore	2855F4	43.4774	43.2541	-83.1201	93.701	297.492
darkBlue	crenox	52249D	28.0873	47.5463	-57.5394	74.642	309.568
darkPurple	STYLENEST	5814AF	28.5646	58.8313	-67.6101	89.6227	311.028
pink	ASTUNO	E84ECE	59.0306	72.3825	-35.6293	80.6764	333.792
darkPink	Granto	981173	34.6287	59.2457	-20.3366	62.6389	341.055
gray	BRISTON	969696	62.0822	0.00354096	-0.00700598	0.00784998	296.813
darkGray	SCENEPLAY	A5A5A5	67.7442	0.00379773	-0.00751401	0.00841921	296.813
black	Trusteon	D6D6D6	85.6272	0.00460871	-0.00911857	0.0102171	296.813
red	STYLENEST	D22A1F	46.2532	62.9824	48.1442	79.2757	37.3946
red	STYLENEST	AE1D1D	37.7815	55.934	38.8274	68.0895	34.767
darkRed	CrestFlow	A63737	39.7738	45.5617	25.3988	52.1629	29.1379
orange	Pureglam	E66E11	59.9026	42.1758	64.8344	77.3453	56.9554
darkOrange	Plenara	A57A4F	54.5357	11.5034	29.9632	32.0955	68.9973
yellow	Sonique	C9C009	76.153	-13.4149	76.2849	77.4554	99.9736
darkYellow	FIBERON	949426	59.5399	-13.3381	54.3721	55.9842	103.783
green	Frinova	46CF46	73.7849	-62.6619	55.3759	83.6241	138.532
darkGreen	FitForge	239823	55.0055	-53.669	49.0662	72.7177	137.565
skyblue	ZEPHYRA	39C9D6	74.5073	-32.7225	-17.3499	37.0376	207.933
darkSkyblue	LUMORA	6FD8D8	80.4315	-30.3163	-9.39079	31.7375	197.211
blue	Nexcore	285CF5	45.2177	39.2804	-80.8237	89.8634	295.92
darkBlue	crenox	D9D9D9	86.6954	0.00465715	-0.00921442	0.0103245	296.813
darkPurple	STYLENEST	652DF0	39.4703	68.054	-87.3442	110.727	307.924
pink	ASTUNO	CA42B3	51.5051	65.4975	-32.185	72.9781	333.831
darkPink	Granto	9E3CB2	43.8217	57.0865	-44.1773	72.1838	322.265
gray	BRISTON	B3B3B3	72.9436	0.00403352	-0.00798053	0.00894193	296.813
darkGray	SCENEPLAY	AFAFAF	71.466	0.00396651	-0.00784795	0.00879338	296.813
black	Trusteon	EFEFEF	94.4472	0.00500868	-0.00990995	0.0111038	296.813
red	STYLENEST	FD2828	54.6093	75.426	54.3495	92.9674	35.7753
red	Grovil	C80000	41.6567	66.7145	55.9805	87.0898	40.0002
darkRed	CrestFlow	763607	30.6529	25.3517	38.674	46.2427	56.7543
orange	Pureglam	DF8832	64.585	26.755	57.356	63.2894	64.9923
darkOrange	Plenara	9C5711	44.1249	23.7623	48.2931	53.8226	63.8008
yellow	Sonique	C0B92C	73.6015	-12.955	66.7414	67.9871	100.985
darkYellow	FIBERON	808000	51.8683	-12.9308	56.6773	58.1336	102.852
green	Frinova	6AED6A	84.315	-61.3888	52.0227	80.4671	139.721
darkGreen	FitForge	8000	46.2288	-51.6996	49.898	71.8516	136.016
skyblue	ZEPHYRA	3ECEDB	76.2415	-33.0238	-17.4206	37.337	207.812
darkSkyblue	LUMORA	01A2A2	60.2983	-34.2058	-10.0605	35.6546	196.389
blue	Nexcore	3163F8	47.4355	36.6595	-78.8584	86.963	294.933
darkBlue	crenox	2242A3	31.5341	24.84	-55.6882	60.977	294.039
darkPurple	STYLENEST	B265FF	58.0298	58.8931	-65.1088	87.7927	312.13
pink	ASTUNO	DA44C1	54.9588	70.721	-34.7163	78.7824	333.854
darkPink	Granto	8B367D	37.1294	45.1499	-22.8973	50.6241	333.109
gray	BRISTON	B3B3B3	72.9436	0.00403352	-0.00798053	0.00894193	296.813
darkGray	SCENEPLAY	F9F9F9	97.9256	0.00516643	-0.0102221	0.0114535	296.813
black	Trusteon	E5E3E3	90.387	0.678474	0.228433	0.715897	18.6077
red	Grovil	BC002D	39.379	64.5857	32.1034	72.1245	26.4305
red	Grovil	E55454	55.7243	56.2011	30.5265	63.9565	28.5093
darkRed	CrestFlow	971F0F	33.1221	48.1002	40.005	62.5622	39.7504
orange	Pureglam	D55D06	54.0143	43.8174	61.9488	75.8789	54.7276
darkOrange	Plenara	A54A09	42.6373	34.4652	50.1302	60.8349	55.491
yellow	Sonique	CFC50A	78.0046	-13.3323	77.7959	78.93	99.7246
darkYellow	FIBERON	C3BC19	74.5965	-13.7447	72.5328	73.8236	100.73
green	Frinova	32C91A	71.2321	-67.2086	66.6134	94.6274	135.255
darkGreen	FitForge	049D04	56.2362	-59.6348	57.3101	82.7089	136.139
skyblue	ZEPHYRA	2ECCCC	74.9045	-38.2254	-11.3625	39.8784	196.555
darkSkyblue	LUMORA	17B1B1	65.5933	-35.616	-10.5224	37.1378	196.459
blue	Nexcore	1D31E0	33.6467	56.5642	-88.0299	104.636	302.723
darkBlue	crenox	0E319A	25.6328	31.2451	-59.9178	67.5751	297.54
darkPurple	STYLENEST	693BC9	38.4603	52.0286	-66.6393	84.5445	307.981
pink	ASTUNO	B7179C	42.8841	70.0786	-32.2948	77.1619	335.258
darkPink	Granto	82195E	30.0328	49.4112	-14.3031	51.4397	343.856
gray	BRISTON	CFCCCC	82.2769	1.0364	0.3564	1.09597	18.9772
darkGray	SCENEPLAY	D6D6D6	85.6272	0.00460871	-0.00911857	0.0102171	296.813
black	Trusteon	E8E8E8	91.9959	0.00489752	-0.00969001	0.0108573	296.813
red	Grovil	BF0000	39.7088	64.4606	54.0892	84.1475	40.0002
red	Grovil	8E0E0E	29.6548	49.7323	36.9462	61.9542	36.6087
darkRed	CrestFlow	975757	44.3529	26.4093	11.4985	28.8039	23.5282
orange	Pureglam	E17F1D	62.7391	31.7157	63.4243	70.9121	63.4324
darkOrange	Plenara	9D652C	47.8253	17.3108	40.4074	43.9593	66.8094
yellow	Sonique	A19900	61.9632	-11.1027	65.3484	66.2849	99.6425
darkYellow	FIBERON	AEAE3B	69.174	-14.3604	56.5585	58.3531	104.247
green	Frinova	36B736	65.6844	-59.117	53.0034	79.3989	138.121
darkGreen	FitForge	379237	53.6492	-45.6446	39.4664	60.341	139.152
skyblue	ZEPHYRA	3CBEC9	70.8741	-30.9527	-15.757	34.7326	206.979
darkSkyblue	LUMORA	1ABABA	68.6661	-36.8749	-10.8984	38.4517	196.465
blue	Nexcore	2C5DEC	44.8298	35.66	-76.4012	84.3136	295.021
darkBlue	crenox	174BE7	39.5532	43.8699	-82.2578	93.2251	298.072
darkPurple	STYLENEST	9053CD	47.6541	48.591	-53.8521	72.5337	312.06
pink	ASTUNO	F200CA	55.2178	89.1942	-39.1987	97.4276	336.276
darkPink	Granto	BD14A2	44.1292	72.554	-33.8628	80.0673	334.98
gray	BRISTON	B2B2B2	72.5748	0.00401679	-0.00794744	0.00890485	296.813
darkGray	SCENEPLAY	C7C7C7	80.2428	0.00436453	-0.00863546	0.00967575	296.813
black	Trusteon	D3D3D3	84.5561	0.00456013	-0.00902247	0.0101094	296.813
red	Grovil	F13939	53.9446	68.3927	44.1736	81.4179	32.8577
red	Grovil	DB3333	49.0894	63.5968	41.0434	75.6909	32.8369
darkRed	CrestFlow	C26060	52.597	39.15	18.4101	43.2626	25.1851
orange	Pureglam	AE6B29	51.4668	21.2843	46.2784	50.9383	65.3014
darkOrange	Plenara	CD6E0F	56.2531	32.1411	61.0376	68.9829	62.2297
yellow	Sonique	D8CF34	81.5506	-13.5095	72.2298	73.4823	100.594
darkYellow	FIBERON	ADAD00	68.5853	-16.1158	70.6378	72.4528	102.852
green	Frinova	47CA47	72.2523	-60.6531	53.2973	80.7428	138.693
darkGreen	FitForge	25AF25	62.665	-60.5627	55.8765	82.4016	137.305
skyblue	ZEPHYRA	12C0CF	71.0998	-33.6355	-18.7487	38.508	209.136
darkSkyblue	LUMORA	00C4C4	71.8697	-39.4406	-11.5978	41.1105	196.386
blue	Nexcore	1E52ED	41.8838	42.0251	-81.8114	91.9739	297.189
darkBlue	crenox	2146B2	33.8115	27.8688	-60.9389	67.0091	294.576
darkPurple	STYLENEST	7123BF	34.9519	61.0674	-66.493	90.2804	312.564
pink	ASTUNO	CF1AB1	48.4842	77.1169	-35.6878	84.9743	335.166
darkPink	Granto	7C0A69	28.1732	53.0425	-24.4282	58.3973	335.272
gray	BRISTON	B3B3B3	72.9436	0.00403352	-0.00798053	0.00894193	296.813
darkGray	SCENEPLAY	D5D5D5	85.2705	0.00459253	-0.00908657	0.0101812	296.813
black	Trusteon	F1F0F0	94.8706	0.338072	0.107535	0.354763	17.645
