# Supplementary material for: Color adjustment of brand logos for dark mode display
Source: PLoS One. 2026 Jan 21;21(1):e0339392. doi: 10.1371/journal.pone.0339392 (PMC12822999; doi:10.1371/journal.pone.0339392)
Supplement: S2 Table — This file includes participant responses on logo color preference and familiarity for both fictitious and commercial logos. (XLSX) [file pone.0339392.s003.xlsx]

## Sheet: Sheet1
NONEXISTING1	NONEXISTING2	NONEXISTING3	NONEXISTING4	NONEXISTING5	NONEXISTING6	NONEXISTING7	NONEXISTING8	NONEXISTING9	NONEXISTING10	NONEXISTING11	NONEXISTING12	NONEXISTING13	NONEXISTING14	NONEXISTING15	NONEXISTING16	NONEXISTING17	NONEXISTING18	EXISTING1	EXISTING2	EXISTING3	EXISTING4	EXISTING5	EXISTING6	EXISTING7	EXISTING8	EXISTING9	EXISTING10	EXISTING11	EXISTING12	EXISTING13	EXISTING14	EXISTING15	EXISTING16	EXISTING17	EXISTING18	FAMILIAR1	FAMILIAR2	FAMILIAR3	FAMILIAR4	FAMILIAR5	FAMILIAR6	FAMILIAR7	FAMILIAR8	FAMILIAR9	FAMILIAR10	FAMILIAR11	FAMILIAR12	FAMILIAR13	FAMILIAR14
Original	Adjusted	Original	Original	Original	Adjusted	Adjusted	Original	Adjusted	Original	Original	Adjusted	Adjusted	Adjusted	Adjusted	Original	Adjusted	Adjusted	Adjusted	Adjusted	Adjusted	Adjusted	Adjusted	Adjusted	Adjusted	Adjusted	Adjusted	Adjusted	Adjusted	Adjusted	Adjusted	Adjusted	Adjusted	Adjusted	Adjusted	Adjusted	Yes	Yes	No	No	Yes	No	Yes	Yes	No	No	No	Yes	Yes	No
Original	Original	Original	Adjusted	Adjusted	Adjusted	Original	Adjusted	Adjusted	Adjusted	Adjusted	Adjusted	Original	Adjusted	Adjusted	Adjusted	Adjusted	Original	Original	Original	Adjusted	Adjusted	Adjusted	Adjusted	Adjusted	Original	Original	Adjusted	Adjusted	Adjusted	Adjusted	Adjusted	Adjusted	Adjusted	Adjusted	Adjusted	Yes	Yes	No	Yes	Yes	No	Yes	No	No	No	No	Yes	Yes	No
Adjusted	Original	Adjusted	Adjusted	Adjusted	Adjusted	Adjusted	Original	Original	Adjusted	Adjusted	Adjusted	Adjusted	Adjusted	Adjusted	Adjusted	Adjusted	Original	Adjusted	Original	Original	Original	Adjusted	Adjusted	Adjusted	Original	Adjusted	Original	Adjusted	Original	Adjusted	Original	Adjusted	Original	Adjusted	Original	Yes	Yes	No	No	Yes	No	Yes	Yes	No	No	No	Yes	Yes	No
Adjusted	Adjusted	Adjusted	Adjusted	Original	Original	Adjusted	Adjusted	Adjusted	Original	Adjusted	Adjusted	Original	Original	Adjusted	Adjusted	Original	Original	Adjusted	Adjusted	Adjusted	Adjusted	Adjusted	Adjusted	Adjusted	Original	Adjusted	Original	Adjusted	Adjusted	Adjusted	Original	Adjusted	Adjusted	Adjusted	Adjusted	Yes	Yes	No	No	Yes	No	Yes	Yes	Yes	No	No	Yes	Yes	No
Original	Original	Adjusted	Original	Adjusted	Adjusted	Adjusted	Adjusted	Adjusted	Original	Original	Adjusted	Original	Adjusted	Original	Adjusted	Adjusted	Adjusted	Original	Adjusted	Original	Adjusted	Original	Adjusted	Adjusted	Adjusted	Original	Adjusted	Original	Original	Original	Original	Original	Adjusted	Original	Adjusted	Yes	Yes	No	No	Yes	No	Yes	Yes	Yes	No	Yes	Yes	Yes	No
Adjusted	Adjusted	Adjusted	Adjusted	Adjusted	Adjusted	Original	Original	Adjusted	Adjusted	Adjusted	Adjusted	Adjusted	Original	Adjusted	Original	Adjusted	Adjusted	Adjusted	Adjusted	Original	Original	Adjusted	Adjusted	Adjusted	Original	Adjusted	Adjusted	Adjusted	Adjusted	Adjusted	Adjusted	Adjusted	Adjusted	Adjusted	Adjusted	Yes	Yes	No	No	Yes	No	Yes	Yes	No	No	No	Yes	Yes	No
Adjusted	Adjusted	Adjusted	Adjusted	Adjusted	Adjusted	Adjusted	Original	Original	Original	Adjusted	Original	Adjusted	Adjusted	Adjusted	Original	Adjusted	Adjusted	Adjusted	Adjusted	Adjusted	Original	Adjusted	Adjusted	Adjusted	Original	Adjusted	Original	Adjusted	Adjusted	Adjusted	Original	Adjusted	Adjusted	Adjusted	Adjusted	Yes	Yes	Yes	Yes	Yes	No	Yes	Yes	Yes	No	No	Yes	Yes	No
Original	Original	Adjusted	Adjusted	Adjusted	Original	Adjusted	Adjusted	Adjusted	Original	Adjusted	Adjusted	Original	Adjusted	Adjusted	Adjusted	Adjusted	Adjusted	Original	Original	Adjusted	Original	Adjusted	Original	Adjusted	Original	Adjusted	Original	Adjusted	Original	Original	Original	Original	Adjusted	Original	Adjusted	Yes	Yes	No	Yes	Yes	Yes	Yes	Yes	Yes	No	No	Yes	Yes	No
Adjusted	Adjusted	Adjusted	Adjusted	Original	Adjusted	Adjusted	Adjusted	Adjusted	Adjusted	Adjusted	Original	Adjusted	Adjusted	Adjusted	Adjusted	Original	Adjusted	Original	Adjusted	Original	Adjusted	Original	Adjusted	Original	Adjusted	Original	Adjusted	Original	Adjusted	Original	Adjusted	Original	Adjusted	Adjusted	Adjusted	Yes	Yes	No	Yes	Yes	No	Yes	Yes	No	No	Yes	Yes	Yes	No
Original	Original	Adjusted	Adjusted	Adjusted	Adjusted	Original	Adjusted	Adjusted	Original	Adjusted	Adjusted	Adjusted	Adjusted	Adjusted	Adjusted	Adjusted	Adjusted	Adjusted	Original	Adjusted	Adjusted	Adjusted	Adjusted	Adjusted	Original	Adjusted	Adjusted	Original	Original	Original	Original	Adjusted	Original	Adjusted	Adjusted	Yes	Yes	Yes	Yes	Yes	No	Yes	Yes	Yes	Yes	No	Yes	Yes	No
Original	Adjusted	Adjusted	Adjusted	Adjusted	Adjusted	Adjusted	Adjusted	Adjusted	Original	Adjusted	Adjusted	Adjusted	Adjusted	Adjusted	Adjusted	Adjusted	Adjusted	Original	Adjusted	Original	Adjusted	Adjusted	Adjusted	Original	Original	Original	Adjusted	Original	Adjusted	Original	Original	Original	Adjusted	Original	Adjusted	Yes	Yes	Yes	Yes	Yes	No	Yes	Yes	Yes	No	No	Yes	Yes	No
Adjusted	Adjusted	Adjusted	Adjusted	Original	Original	Adjusted	Original	Adjusted	Original	Adjusted	Adjusted	Adjusted	Adjusted	Original	Original	Adjusted	Adjusted	Adjusted	Original	Adjusted	Original	Adjusted	Adjusted	Adjusted	Original	Adjusted	Original	Adjusted	Original	Adjusted	Original	Adjusted	Original	Original	Adjusted	Yes	Yes	No	No	Yes	No	Yes	Yes	Yes	No	No	Yes	Yes	No
Adjusted	Adjusted	Adjusted	Adjusted	Original	Adjusted	Adjusted	Adjusted	Adjusted	Adjusted	Adjusted	Adjusted	Original	Original	Original	Original	Adjusted	Adjusted	Original	Original	Adjusted	Adjusted	Adjusted	Adjusted	Original	Adjusted	Adjusted	Original	Original	Adjusted	Original	Adjusted	Adjusted	Adjusted	Adjusted	Adjusted	Yes	Yes	No	Yes	Yes	No	Yes	Yes	No	No	No	Yes	Yes	No
Adjusted	Original	Adjusted	Adjusted	Original	Original	Adjusted	Adjusted	Original	Adjusted	Adjusted	Adjusted	Adjusted	Adjusted	Adjusted	Adjusted	Original	Adjusted	Adjusted	Adjusted	Adjusted	Adjusted	Adjusted	Adjusted	Adjusted	Original	Adjusted	Original	Adjusted	Adjusted	Adjusted	Adjusted	Adjusted	Adjusted	Adjusted	Adjusted	Yes	Yes	Yes	Yes	Yes	No	Yes	Yes	Yes	No	No	Yes	No	No
Adjusted	Original	Original	Adjusted	Adjusted	Original	Adjusted	Adjusted	Adjusted	Adjusted	Adjusted	Adjusted	Adjusted	Adjusted	Adjusted	Adjusted	Original	Adjusted	Adjusted	Adjusted	Adjusted	Adjusted	Adjusted	Adjusted	Adjusted	Adjusted	Adjusted	Adjusted	Adjusted	Adjusted	Adjusted	Adjusted	Adjusted	Adjusted	Adjusted	Adjusted	Yes	Yes	Yes	Yes	Yes	No	Yes	Yes	No	No	No	Yes	No	No
Adjusted	Original	Adjusted	Adjusted	Adjusted	Original	Original	Adjusted	Original	Adjusted	Adjusted	Adjusted	Adjusted	Original	Original	Adjusted	Original	Adjusted	Adjusted	Adjusted	Adjusted	Adjusted	Original	Original	Adjusted	Original	Adjusted	Adjusted	Adjusted	Adjusted	Original	Original	Adjusted	Adjusted	Adjusted	Adjusted	Yes	Yes	Yes	Yes	Yes	No	Yes	Yes	No	No	No	Yes	Yes	No
Adjusted	Original	Original	Adjusted	Original	Original	Adjusted	Original	Adjusted	Adjusted	Original	Adjusted	Adjusted	Original	Adjusted	Adjusted	Adjusted	Adjusted	Adjusted	Adjusted	Original	Adjusted	Original	Adjusted	Adjusted	Original	Adjusted	Adjusted	Adjusted	Adjusted	Original	Adjusted	Adjusted	Adjusted	Adjusted	Adjusted	Yes	Yes	Yes	Yes	Yes	No	Yes	Yes	Yes	No	No	Yes	Yes	No
Adjusted	Original	Adjusted	Original	Original	Original	Adjusted	Original	Original	Adjusted	Adjusted	Original	Adjusted	Adjusted	Adjusted	Adjusted	Original	Adjusted	Adjusted	Adjusted	Adjusted	Adjusted	Adjusted	Adjusted	Adjusted	Original	Adjusted	Adjusted	Adjusted	Adjusted	Original	Adjusted	Adjusted	Adjusted	Original	Adjusted	Yes	Yes	Yes	Yes	Yes	No	Yes	Yes	No	No	No	Yes	Yes	No
Adjusted	Original	Original	Adjusted	Adjusted	Adjusted	Original	Original	Adjusted	Adjusted	Original	Adjusted	Adjusted	Original	Adjusted	Adjusted	Original	Adjusted	Original	Original	Original	Adjusted	Original	Adjusted	Original	Adjusted	Adjusted	Adjusted	Adjusted	Original	Original	Original	Original	Adjusted	Original	Adjusted	Yes	Yes	Yes	Yes	Yes	No	No	Yes	No	No	No	Yes	No	No
Adjusted	Adjusted	Adjusted	Original	Original	Adjusted	Adjusted	Original	Adjusted	Original	Original	Adjusted	Adjusted	Adjusted	Adjusted	Adjusted	Adjusted	Original	Original	Adjusted	Adjusted	Adjusted	Original	Original	Adjusted	Original	Adjusted	Adjusted	Adjusted	Adjusted	Original	Adjusted	Adjusted	Adjusted	Original	Adjusted	Yes	Yes	No	No	No	No	Yes	Yes	No	Yes	Yes	Yes	Yes	No
Adjusted	Adjusted	Original	Adjusted	Adjusted	Adjusted	Adjusted	Adjusted	Original	Original	Original	Original	Original	Original	Adjusted	Adjusted	Adjusted	Adjusted	Original	Adjusted	Original	Adjusted	Original	Adjusted	Adjusted	Adjusted	Adjusted	Adjusted	Adjusted	Adjusted	Original	Adjusted	Adjusted	Adjusted	Adjusted	Adjusted	Yes	Yes	Yes	Yes	Yes	No	Yes	Yes	No	No	No	Yes	Yes	No
Original	Adjusted	Original	Adjusted	Original	Adjusted	Adjusted	Adjusted	Original	Original	Adjusted	Adjusted	Adjusted	Adjusted	Adjusted	Adjusted	Original	Adjusted	Adjusted	Adjusted	Adjusted	Adjusted	Original	Adjusted	Original	Original	Adjusted	Adjusted	Original	Adjusted	Adjusted	Adjusted	Adjusted	Adjusted	Adjusted	Adjusted	Yes	Yes	Yes	No	Yes	No	Yes	Yes	Yes	No	No	Yes	Yes	No
Adjusted	Original	Adjusted	Adjusted	Adjusted	Adjusted	Adjusted	Adjusted	Original	Adjusted	Adjusted	Original	Adjusted	Adjusted	Adjusted	Original	Adjusted	Original	Original	Original	Original	Adjusted	Original	Adjusted	Original	Original	Adjusted	Adjusted	Original	Adjusted	Adjusted	Adjusted	Original	Adjusted	Original	Adjusted	Yes	Yes	No	Yes	Yes	No	Yes	Yes	Yes	No	No	Yes	Yes	No
Adjusted	Adjusted	Adjusted	Adjusted	Original	Adjusted	Adjusted	Adjusted	Adjusted	Original	Adjusted	Adjusted	Adjusted	Adjusted	Adjusted	Adjusted	Adjusted	Adjusted	Adjusted	Adjusted	Adjusted	Adjusted	Adjusted	Original	Adjusted	Original	Adjusted	Original	Adjusted	Adjusted	Adjusted	Adjusted	Adjusted	Adjusted	Adjusted	Adjusted	Yes	Yes	Yes	No	Yes	No	Yes	Yes	Yes	No	No	Yes	Yes	No
Original	Original	Original	Original	Adjusted	Adjusted	Adjusted	Original	Adjusted	Original	Adjusted	Adjusted	Adjusted	Adjusted	Adjusted	Adjusted	Adjusted	Adjusted	Adjusted	Original	Original	Adjusted	Adjusted	Original	Adjusted	Original	Adjusted	Adjusted	Original	Original	Original	Original	Original	Original	Adjusted	Original	Yes	No	Yes	No	Yes	No	Yes	Yes	Yes	No	No	Yes	No	No
Adjusted	Adjusted	Adjusted	Original	Adjusted	Original	Original	Adjusted	Original	Adjusted	Original	Adjusted	Adjusted	Adjusted	Original	Adjusted	Adjusted	Original	Adjusted	Adjusted	Original	Adjusted	Adjusted	Adjusted	Adjusted	Adjusted	Adjusted	Adjusted	Original	Adjusted	Adjusted	Adjusted	Adjusted	Adjusted	Adjusted	Adjusted	Yes	Yes	Yes	Yes	Yes	No	Yes	Yes	Yes	No	No	Yes	No	No
Original	Adjusted	Adjusted	Original	Original	Adjusted	Original	Adjusted	Adjusted	Adjusted	Adjusted	Adjusted	Original	Adjusted	Adjusted	Original	Adjusted	Adjusted	Original	Adjusted	Original	Adjusted	Original	Adjusted	Adjusted	Adjusted	Adjusted	Adjusted	Original	Adjusted	Original	Adjusted	Original	Adjusted	Adjusted	Adjusted	Yes	Yes	Yes	No	Yes	No	Yes	Yes	No	No	No	Yes	Yes	No
Adjusted	Original	Adjusted	Adjusted	Original	Adjusted	Original	Original	Original	Original	Adjusted	Adjusted	Adjusted	Adjusted	Adjusted	Original	Original	Adjusted	Adjusted	Adjusted	Adjusted	Original	Adjusted	Adjusted	Adjusted	Original	Adjusted	Adjusted	Adjusted	Adjusted	Adjusted	Adjusted	Adjusted	Original	Adjusted	Adjusted	Yes	Yes	Yes	No	Yes	No	Yes	Yes	No	No	No	Yes	Yes	No
Original	Adjusted	Original	Adjusted	Adjusted	Adjusted	Adjusted	Original	Original	Adjusted	Adjusted	Adjusted	Adjusted	Adjusted	Original	Adjusted	Original	Adjusted	Original	Adjusted	Original	Adjusted	Original	Adjusted	Adjusted	Adjusted	Original	Adjusted	Adjusted	Original	Original	Adjusted	Original	Adjusted	Original	Adjusted	Yes	Yes	No	No	Yes	No	Yes	Yes	No	No	No	Yes	Yes	No
Adjusted	Adjusted	Adjusted	Adjusted	Adjusted	Original	Adjusted	Original	Adjusted	Original	Adjusted	Adjusted	Adjusted	Original	Adjusted	Adjusted	Adjusted	Adjusted	Original	Adjusted	Original	Adjusted	Adjusted	Original	Adjusted	Adjusted	Adjusted	Adjusted	Original	Adjusted	Adjusted	Adjusted	Original	Adjusted	Adjusted	Adjusted	Yes	Yes	Yes	No	Yes	No	Yes	Yes	No	No	No	Yes	Yes	No
Original	Original	Original	Original	Original	Adjusted	Adjusted	Adjusted	Adjusted	Adjusted	Adjusted	Adjusted	Adjusted	Adjusted	Adjusted	Original	Adjusted	Adjusted	Adjusted	Original	Adjusted	Adjusted	Original	Adjusted	Adjusted	Adjusted	Adjusted	Adjusted	Adjusted	Adjusted	Original	Adjusted	Adjusted	Adjusted	Original	Adjusted	Yes	Yes	Yes	No	Yes	No	Yes	Yes	No	No	No	Yes	Yes	No
Original	Adjusted	Adjusted	Original	Original	Adjusted	Adjusted	Original	Adjusted	Original	Adjusted	Adjusted	Adjusted	Adjusted	Adjusted	Adjusted	Adjusted	Original	Adjusted	Original	Adjusted	Adjusted	Adjusted	Adjusted	Adjusted	Original	Adjusted	Adjusted	Adjusted	Original	Adjusted	Original	Original	Original	Adjusted	Adjusted	Yes	Yes	No	Yes	Yes	No	Yes	Yes	No	No	No	Yes	Yes	No
Adjusted	Adjusted	Original	Adjusted	Adjusted	Adjusted	Original	Adjusted	Adjusted	Adjusted	Adjusted	Adjusted	Adjusted	Original	Adjusted	Adjusted	Adjusted	Adjusted	Adjusted	Original	Adjusted	Original	Adjusted	Adjusted	Adjusted	Original	Adjusted	Original	Adjusted	Adjusted	Adjusted	Original	Adjusted	Adjusted	Adjusted	Adjusted	Yes	Yes	Yes	No	Yes	No	Yes	Yes	Yes	No	No	Yes	No	No
Adjusted	Original	Adjusted	Adjusted	Adjusted	Adjusted	Adjusted	Original	Original	Adjusted	Original	Adjusted	Original	Adjusted	Adjusted	Original	Original	Adjusted	Adjusted	Adjusted	Adjusted	Original	Adjusted	Adjusted	Adjusted	Original	Original	Original	Adjusted	Adjusted	Adjusted	Original	Original	Original	Original	Original	Yes	Yes	No	Yes	Yes	No	Yes	Yes	No	No	No	Yes	Yes	No
Original	Adjusted	Adjusted	Adjusted	Original	Adjusted	Adjusted	Adjusted	Adjusted	Original	Original	Adjusted	Adjusted	Adjusted	Adjusted	Adjusted	Adjusted	Adjusted	Original	Adjusted	Original	Adjusted	Adjusted	Adjusted	Adjusted	Adjusted	Adjusted	Adjusted	Original	Original	Adjusted	Adjusted	Original	Adjusted	Adjusted	Original	Yes	Yes	No	No	Yes	No	Yes	Yes	Yes	No	No	Yes	Yes	No
Original	Adjusted	Adjusted	Adjusted	Original	Adjusted	Adjusted	Original	Adjusted	Adjusted	Adjusted	Adjusted	Adjusted	Adjusted	Adjusted	Original	Adjusted	Original	Original	Original	Adjusted	Adjusted	Original	Adjusted	Adjusted	Adjusted	Adjusted	Adjusted	Adjusted	Adjusted	Original	Adjusted	Adjusted	Adjusted	Adjusted	Adjusted	Yes	Yes	No	Yes	Yes	No	Yes	Yes	No	No	No	Yes	Yes	No
Adjusted	Original	Original	Original	Adjusted	Adjusted	Adjusted	Adjusted	Adjusted	Original	Adjusted	Adjusted	Adjusted	Adjusted	Adjusted	Adjusted	Adjusted	Original	Adjusted	Original	Adjusted	Adjusted	Adjusted	Adjusted	Adjusted	Original	Adjusted	Adjusted	Adjusted	Original	Adjusted	Adjusted	Adjusted	Adjusted	Adjusted	Adjusted	Yes	Yes	Yes	Yes	Yes	No	Yes	Yes	Yes	No	No	Yes	Yes	No
Adjusted	Adjusted	Original	Adjusted	Adjusted	Adjusted	Adjusted	Adjusted	Original	Adjusted	Adjusted	Adjusted	Adjusted	Adjusted	Adjusted	Adjusted	Adjusted	Adjusted	Adjusted	Adjusted	Adjusted	Adjusted	Adjusted	Adjusted	Adjusted	Adjusted	Adjusted	Adjusted	Adjusted	Adjusted	Adjusted	Adjusted	Adjusted	Adjusted	Adjusted	Adjusted	Yes	Yes	Yes	Yes	Yes	No	Yes	Yes	No	No	No	Yes	Yes	No
Adjusted	Adjusted	Original	Original	Adjusted	Original	Adjusted	Adjusted	Adjusted	Original	Adjusted	Adjusted	Adjusted	Adjusted	Adjusted	Adjusted	Adjusted	Original	Original	Adjusted	Original	Adjusted	Original	Adjusted	Original	Adjusted	Original	Adjusted	Adjusted	Original	Original	Adjusted	Original	Adjusted	Original	Adjusted	Yes	Yes	Yes	Yes	Yes	No	Yes	Yes	Yes	No	No	Yes	Yes	No
Original	Adjusted	Adjusted	Adjusted	Original	Original	Adjusted	Original	Adjusted	Adjusted	Original	Adjusted	Adjusted	Adjusted	Adjusted	Adjusted	Adjusted	Original	Adjusted	Adjusted	Adjusted	Adjusted	Adjusted	Adjusted	Adjusted	Adjusted	Adjusted	Adjusted	Adjusted	Adjusted	Adjusted	Adjusted	Adjusted	Adjusted	Adjusted	Adjusted	Yes	Yes	No	No	Yes	No	Yes	Yes	Yes	No	No	Yes	Yes	No
Adjusted	Adjusted	Adjusted	Adjusted	Original	Adjusted	Original	Original	Adjusted	Original	Adjusted	Adjusted	Original	Adjusted	Original	Adjusted	Adjusted	Adjusted	Original	Original	Original	Adjusted	Original	Adjusted	Adjusted	Adjusted	Original	Adjusted	Original	Original	Original	Original	Adjusted	Adjusted	Original	Adjusted	Yes	Yes	No	Yes	Yes	No	Yes	Yes	Yes	No	No	Yes	Yes	No
Adjusted	Adjusted	Adjusted	Original	Original	Original	Adjusted	Original	Adjusted	Original	Original	Adjusted	Adjusted	Adjusted	Adjusted	Adjusted	Adjusted	Adjusted	Adjusted	Original	Adjusted	Adjusted	Adjusted	Adjusted	Adjusted	Adjusted	Adjusted	Adjusted	Adjusted	Original	Adjusted	Adjusted	Adjusted	Adjusted	Adjusted	Adjusted	Yes	Yes	No	No	Yes	No	Yes	Yes	Yes	No	No	Yes	Yes	No
Original	Original	Original	Adjusted	Adjusted	Original	Adjusted	Original	Original	Original	Adjusted	Adjusted	Adjusted	Adjusted	Adjusted	Adjusted	Adjusted	Adjusted	Adjusted	Adjusted	Original	Adjusted	Original	Adjusted	Adjusted	Adjusted	Adjusted	Original	Adjusted	Adjusted	Original	Adjusted	Adjusted	Adjusted	Adjusted	Adjusted	Yes	Yes	No	Yes	Yes	No	Yes	Yes	Yes	No	Yes	Yes	Yes	No
Adjusted	Original	Adjusted	Original	Original	Original	Original	Adjusted	Adjusted	Adjusted	Adjusted	Adjusted	Adjusted	Adjusted	Adjusted	Adjusted	Original	Adjusted	Adjusted	Original	Adjusted	Adjusted	Adjusted	Original	Original	Original	Adjusted	Adjusted	Adjusted	Original	Original	Original	Original	Original	Adjusted	Original	Yes	Yes	Yes	Yes	Yes	No	Yes	Yes	Yes	No	No	Yes	Yes	No
Adjusted	Adjusted	Adjusted	Adjusted	Original	Adjusted	Adjusted	Original	Adjusted	Original	Adjusted	Adjusted	Original	Adjusted	Adjusted	Adjusted	Adjusted	Adjusted	Adjusted	Adjusted	Adjusted	Original	Adjusted	Original	Adjusted	Original	Adjusted	Original	Adjusted	Original	Adjusted	Original	Adjusted	Original	Adjusted	Original	Yes	Yes	Yes	No	Yes	No	Yes	Yes	Yes	No	Yes	Yes	Yes	No
Original	Original	Original	Adjusted	Adjusted	Adjusted	Adjusted	Adjusted	Original	Adjusted	Adjusted	Adjusted	Original	Adjusted	Adjusted	Adjusted	Adjusted	Original	Adjusted	Original	Adjusted	Adjusted	Adjusted	Adjusted	Adjusted	Original	Adjusted	Adjusted	Adjusted	Adjusted	Original	Adjusted	Adjusted	Adjusted	Adjusted	Adjusted	Yes	Yes	Yes	Yes	Yes	No	Yes	Yes	Yes	No	No	Yes	Yes	No
Adjusted	Adjusted	Original	Adjusted	Adjusted	Adjusted	Adjusted	Original	Original	Adjusted	Adjusted	Original	Adjusted	Original	Original	Original	Adjusted	Original	Original	Original	Original	Adjusted	Adjusted	Adjusted	Original	Adjusted	Original	Adjusted	Original	Adjusted	Adjusted	Adjusted	Original	Adjusted	Original	Adjusted	Yes	Yes	No	No	Yes	No	Yes	Yes	No	No	No	Yes	Yes	No
Adjusted	Original	Adjusted	Adjusted	Adjusted	Adjusted	Adjusted	Adjusted	Adjusted	Adjusted	Adjusted	Adjusted	Original	Adjusted	Adjusted	Adjusted	Adjusted	Adjusted	Adjusted	Original	Adjusted	Adjusted	Adjusted	Adjusted	Adjusted	Adjusted	Adjusted	Adjusted	Adjusted	Adjusted	Adjusted	Adjusted	Adjusted	Adjusted	Adjusted	Adjusted	Yes	Yes	Yes	Yes	Yes	No	Yes	Yes	Yes	No	No	Yes	Yes	No
Original	Original	Adjusted	Adjusted	Adjusted	Adjusted	Original	Original	Original	Original	Adjusted	Adjusted	Original	Adjusted	Original	Adjusted	Adjusted	Adjusted	Original	Original	Original	Adjusted	Original	Adjusted	Original	Original	Original	Adjusted	Original	Original	Original	Original	Original	Adjusted	Original	Adjusted	Yes	Yes	No	No	Yes	No	Yes	Yes	Yes	No	No	Yes	Yes	No
Adjusted	Original	Original	Original	Original	Adjusted	Adjusted	Adjusted	Adjusted	Adjusted	Adjusted	Adjusted	Adjusted	Original	Adjusted	Adjusted	Adjusted	Adjusted	Original	Original	Original	Adjusted	Original	Adjusted	Original	Adjusted	Adjusted	Adjusted	Adjusted	Adjusted	Adjusted	Adjusted	Original	Adjusted	Original	Adjusted	Yes	Yes	No	No	Yes	No	Yes	Yes	Yes	No	No	Yes	Yes	No
Adjusted	Original	Adjusted	Adjusted	Adjusted	Original	Adjusted	Original	Original	Adjusted	Adjusted	Adjusted	Original	Adjusted	Adjusted	Adjusted	Original	Adjusted	Adjusted	Adjusted	Adjusted	Original	Original	Adjusted	Adjusted	Original	Adjusted	Original	Adjusted	Original	Adjusted	Adjusted	Adjusted	Adjusted	Adjusted	Adjusted	Yes	Yes	No	Yes	Yes	No	Yes	Yes	No	No	No	Yes	No	No
Adjusted	Adjusted	Adjusted	Adjusted	Adjusted	Adjusted	Adjusted	Adjusted	Adjusted	Adjusted	Adjusted	Adjusted	Adjusted	Adjusted	Adjusted	Adjusted	Original	Adjusted	Adjusted	Original	Original	Adjusted	Original	Adjusted	Original	Adjusted	Adjusted	Adjusted	Original	Adjusted	Adjusted	Adjusted	Original	Adjusted	Original	Adjusted	Yes	Yes	No	Yes	No	No	Yes	No	No	No	No	Yes	No	No
Adjusted	Original	Original	Original	Original	Adjusted	Adjusted	Original	Adjusted	Original	Adjusted	Adjusted	Adjusted	Original	Adjusted	Original	Original	Adjusted	Adjusted	Adjusted	Adjusted	Original	Adjusted	Original	Adjusted	Original	Adjusted	Original	Adjusted	Adjusted	Adjusted	Adjusted	Adjusted	Original	Adjusted	Original	Yes	Yes	Yes	No	Yes	No	Yes	Yes	No	No	No	Yes	Yes	No
Adjusted	Adjusted	Adjusted	Original	Adjusted	Original	Adjusted	Original	Original	Adjusted	Original	Adjusted	Adjusted	Original	Adjusted	Original	Adjusted	Adjusted	Original	Adjusted	Adjusted	Adjusted	Adjusted	Adjusted	Adjusted	Adjusted	Adjusted	Adjusted	Adjusted	Adjusted	Adjusted	Adjusted	Adjusted	Adjusted	Adjusted	Adjusted	Yes	Yes	Yes	Yes	Yes	No	Yes	Yes	No	No	No	Yes	Yes	No
Adjusted	Original	Adjusted	Adjusted	Adjusted	Original	Original	Original	Adjusted	Original	Adjusted	Adjusted	Adjusted	Adjusted	Original	Original	Adjusted	Adjusted	Original	Original	Adjusted	Original	Original	Original	Adjusted	Original	Adjusted	Original	Adjusted	Original	Adjusted	Adjusted	Adjusted	Original	Adjusted	Original	Yes	Yes	Yes	Yes	Yes	No	Yes	Yes	Yes	No	No	Yes	Yes	No
Adjusted	Adjusted	Adjusted	Adjusted	Original	Adjusted	Original	Adjusted	Adjusted	Adjusted	Original	Original	Adjusted	Adjusted	Original	Adjusted	Original	Original	Adjusted	Adjusted	Adjusted	Adjusted	Original	Adjusted	Original	Adjusted	Adjusted	Adjusted	Adjusted	Original	Adjusted	Original	Adjusted	Adjusted	Original	Adjusted	Yes	No	No	No	Yes	Yes	Yes	Yes	Yes	Yes	Yes	Yes	Yes	Yes
Adjusted	Adjusted	Adjusted	Adjusted	Original	Adjusted	Adjusted	Adjusted	Adjusted	Adjusted	Original	Original	Original	Adjusted	Adjusted	Adjusted	Original	Adjusted	Adjusted	Adjusted	Adjusted	Adjusted	Adjusted	Original	Original	Original	Adjusted	Original	Original	Adjusted	Adjusted	Adjusted	Adjusted	Original	Original	Adjusted	Yes	Yes	No	No	Yes	No	Yes	Yes	No	No	No	Yes	Yes	No
Adjusted	Adjusted	Adjusted	Adjusted	Adjusted	Adjusted	Original	Original	Original	Original	Original	Adjusted	Original	Adjusted	Adjusted	Adjusted	Adjusted	Adjusted	Adjusted	Adjusted	Adjusted	Adjusted	Adjusted	Adjusted	Adjusted	Adjusted	Adjusted	Adjusted	Original	Adjusted	Original	Adjusted	Adjusted	Adjusted	Adjusted	Adjusted	Yes	Yes	Yes	No	Yes	Yes	Yes	Yes	Yes	Yes	Yes	Yes	Yes	Yes
Adjusted	Adjusted	Adjusted	Adjusted	Adjusted	Original	Adjusted	Adjusted	Adjusted	Adjusted	Original	Adjusted	Adjusted	Adjusted	Adjusted	Adjusted	Adjusted	Original	Original	Adjusted	Adjusted	Adjusted	Adjusted	Adjusted	Adjusted	Original	Adjusted	Original	Original	Adjusted	Adjusted	Original	Original	Adjusted	Adjusted	Adjusted	Yes	Yes	No	No	Yes	No	Yes	Yes	Yes	No	No	Yes	Yes	No
Original	Adjusted	Adjusted	Adjusted	Adjusted	Adjusted	Adjusted	Adjusted	Adjusted	Original	Adjusted	Adjusted	Adjusted	Original	Original	Adjusted	Adjusted	Adjusted	Adjusted	Original	Adjusted	Adjusted	Original	Original	Original	Original	Adjusted	Original	Original	Original	Original	Original	Adjusted	Original	Original	Original	Yes	Yes	Yes	No	Yes	No	Yes	Yes	No	No	No	Yes	Yes	No
Adjusted	Original	Adjusted	Adjusted	Adjusted	Original	Original	Original	Original	Original	Adjusted	Original	Adjusted	Adjusted	Original	Original	Original	Adjusted	Adjusted	Original	Original	Adjusted	Original	Adjusted	Adjusted	Adjusted	Adjusted	Adjusted	Original	Adjusted	Original	Original	Original	Original	Adjusted	Original	Yes	Yes	No	Yes	Yes	No	Yes	Yes	Yes	No	No	Yes	Yes	No
Adjusted	Adjusted	Adjusted	Original	Original	Original	Original	Adjusted	Adjusted	Original	Adjusted	Adjusted	Adjusted	Adjusted	Adjusted	Original	Adjusted	Adjusted	Adjusted	Adjusted	Original	Adjusted	Adjusted	Adjusted	Adjusted	Adjusted	Adjusted	Adjusted	Adjusted	Adjusted	Original	Adjusted	Adjusted	Adjusted	Adjusted	Adjusted	Yes	Yes	No	No	No	No	Yes	Yes	No	No	No	Yes	Yes	No
Adjusted	Adjusted	Original	Adjusted	Adjusted	Original	Original	Original	Adjusted	Adjusted	Adjusted	Adjusted	Original	Adjusted	Adjusted	Adjusted	Original	Original	Adjusted	Original	Original	Adjusted	Adjusted	Adjusted	Adjusted	Adjusted	Adjusted	Adjusted	Adjusted	Original	Original	Original	Adjusted	Adjusted	Adjusted	Adjusted	Yes	Yes	Yes	Yes	Yes	No	Yes	Yes	No	No	No	Yes	No	No
Original	Original	Adjusted	Original	Original	Adjusted	Adjusted	Adjusted	Adjusted	Original	Adjusted	Adjusted	Adjusted	Adjusted	Original	Adjusted	Original	Adjusted	Adjusted	Adjusted	Adjusted	Original	Adjusted	Adjusted	Adjusted	Original	Adjusted	Adjusted	Adjusted	Adjusted	Adjusted	Adjusted	Adjusted	Adjusted	Adjusted	Adjusted	No	Yes	No	No	Yes	No	Yes	Yes	No	No	No	Yes	Yes	No
Original	Adjusted	Adjusted	Adjusted	Adjusted	Original	Adjusted	Adjusted	Adjusted	Adjusted	Adjusted	Adjusted	Original	Adjusted	Adjusted	Adjusted	Adjusted	Original	Adjusted	Original	Original	Adjusted	Adjusted	Adjusted	Adjusted	Original	Adjusted	Original	Adjusted	Adjusted	Adjusted	Original	Adjusted	Adjusted	Adjusted	Adjusted	Yes	Yes	Yes	Yes	No	No	Yes	Yes	Yes	No	No	Yes	Yes	No
Original	Adjusted	Original	Adjusted	Original	Adjusted	Adjusted	Adjusted	Adjusted	Adjusted	Adjusted	Adjusted	Adjusted	Adjusted	Adjusted	Adjusted	Adjusted	Adjusted	Adjusted	Adjusted	Adjusted	Adjusted	Adjusted	Adjusted	Original	Adjusted	Original	Adjusted	Original	Adjusted	Original	Adjusted	Adjusted	Adjusted	Adjusted	Adjusted	Yes	Yes	No	No	Yes	No	Yes	Yes	Yes	No	No	Yes	Yes	No
Adjusted	Adjusted	Adjusted	Adjusted	Original	Original	Adjusted	Adjusted	Adjusted	Adjusted	Adjusted	Adjusted	Adjusted	Adjusted	Adjusted	Adjusted	Adjusted	Original	Adjusted	Adjusted	Adjusted	Original	Adjusted	Original	Adjusted	Original	Adjusted	Original	Adjusted	Adjusted	Adjusted	Adjusted	Adjusted	Adjusted	Adjusted	Adjusted	Yes	No	No	No	Yes	No	Yes	Yes	Yes	No	No	Yes	Yes	No
Adjusted	Adjusted	Original	Adjusted	Original	Original	Adjusted	Original	Adjusted	Original	Original	Adjusted	Adjusted	Adjusted	Adjusted	Adjusted	Adjusted	Adjusted	Adjusted	Original	Adjusted	Adjusted	Adjusted	Adjusted	Adjusted	Original	Adjusted	Adjusted	Adjusted	Adjusted	Adjusted	Adjusted	Adjusted	Adjusted	Adjusted	Adjusted	Yes	Yes	Yes	Yes	Yes	No	Yes	Yes	No	Yes	No	Yes	Yes	No
Adjusted	Adjusted	Adjusted	Adjusted	Adjusted	Adjusted	Original	Original	Adjusted	Adjusted	Adjusted	Adjusted	Adjusted	Adjusted	Original	Adjusted	Original	Adjusted	Original	Adjusted	Original	Adjusted	Adjusted	Adjusted	Adjusted	Adjusted	Adjusted	Adjusted	Original	Original	Adjusted	Original	Adjusted	Adjusted	Adjusted	Adjusted	Yes	Yes	Yes	No	Yes	No	Yes	Yes	Yes	No	No	Yes	Yes	No
Original	Adjusted	Original	Original	Adjusted	Adjusted	Original	Original	Original	Original	Adjusted	Adjusted	Adjusted	Adjusted	Original	Adjusted	Adjusted	Adjusted	Adjusted	Adjusted	Original	Adjusted	Adjusted	Adjusted	Adjusted	Adjusted	Adjusted	Adjusted	Adjusted	Adjusted	Original	Adjusted	Original	Adjusted	Original	Adjusted	Yes	Yes	No	No	Yes	No	Yes	Yes	Yes	No	No	Yes	Yes	Yes
Original	Adjusted	Adjusted	Original	Adjusted	Original	Adjusted	Adjusted	Adjusted	Original	Original	Original	Adjusted	Adjusted	Adjusted	Original	Original	Original	Adjusted	Adjusted	Adjusted	Adjusted	Adjusted	Adjusted	Adjusted	Original	Adjusted	Original	Original	Original	Adjusted	Original	Adjusted	Adjusted	Adjusted	Adjusted	Yes	Yes	No	No	Yes	No	Yes	Yes	Yes	Yes	No	Yes	Yes	No
Adjusted	Original	Adjusted	Original	Adjusted	Adjusted	Adjusted	Original	Adjusted	Adjusted	Adjusted	Adjusted	Adjusted	Adjusted	Original	Adjusted	Adjusted	Adjusted	Original	Adjusted	Original	Adjusted	Original	Adjusted	Original	Adjusted	Original	Adjusted	Original	Adjusted	Original	Adjusted	Original	Adjusted	Original	Adjusted	Yes	Yes	No	No	Yes	No	Yes	Yes	No	No	No	Yes	Yes	No
Adjusted	Adjusted	Original	Adjusted	Adjusted	Adjusted	Adjusted	Adjusted	Adjusted	Original	Adjusted	Adjusted	Original	Adjusted	Adjusted	Adjusted	Original	Adjusted	Original	Adjusted	Adjusted	Adjusted	Adjusted	Original	Adjusted	Adjusted	Adjusted	Adjusted	Adjusted	Original	Adjusted	Adjusted	Adjusted	Adjusted	Adjusted	Adjusted	Yes	Yes	No	Yes	No	Yes	No	No	Yes	Yes	Yes	No	No	Yes
Original	Original	Adjusted	Adjusted	Original	Adjusted	Adjusted	Adjusted	Adjusted	Adjusted	Original	Adjusted	Original	Adjusted	Original	Adjusted	Adjusted	Adjusted	Original	Adjusted	Original	Adjusted	Adjusted	Adjusted	Adjusted	Original	Adjusted	Adjusted	Original	Original	Original	Adjusted	Original	Adjusted	Adjusted	Adjusted	Yes	Yes	Yes	No	Yes	No	Yes	Yes	No	No	No	Yes	Yes	No
Original	Original	Adjusted	Adjusted	Adjusted	Adjusted	Adjusted	Adjusted	Adjusted	Adjusted	Original	Adjusted	Adjusted	Adjusted	Original	Adjusted	Adjusted	Adjusted	Original	Original	Original	Adjusted	Original	Adjusted	Adjusted	Original	Original	Adjusted	Original	Adjusted	Original	Adjusted	Original	Adjusted	Original	Adjusted	Yes	Yes	No	No	Yes	No	Yes	Yes	Yes	No	No	Yes	Yes	No
Original	Original	Adjusted	Adjusted	Adjusted	Adjusted	Adjusted	Adjusted	Adjusted	Adjusted	Original	Adjusted	Adjusted	Original	Original	Adjusted	Adjusted	Original	Adjusted	Original	Original	Adjusted	Original	Adjusted	Original	Original	Original	Adjusted	Adjusted	Original	Original	Adjusted	Original	Adjusted	Original	Adjusted	Yes	Yes	No	No	Yes	No	Yes	Yes	Yes	No	Yes	Yes	Yes	No
Adjusted	Adjusted	Adjusted	Adjusted	Adjusted	Original	Original	Adjusted	Original	Original	Original	Original	Adjusted	Adjusted	Adjusted	Adjusted	Original	Adjusted	Original	Adjusted	Original	Adjusted	Original	Adjusted	Original	Adjusted	Original	Adjusted	Original	Adjusted	Original	Adjusted	Original	Adjusted	Original	Adjusted	Yes	Yes	Yes	Yes	No	No	Yes	Yes	Yes	No	No	Yes	No	No
Adjusted	Adjusted	Adjusted	Adjusted	Adjusted	Adjusted	Adjusted	Adjusted	Adjusted	Adjusted	Adjusted	Adjusted	Adjusted	Adjusted	Adjusted	Adjusted	Adjusted	Original	Adjusted	Original	Adjusted	Adjusted	Adjusted	Adjusted	Adjusted	Original	Adjusted	Original	Adjusted	Original	Adjusted	Original	Adjusted	Adjusted	Adjusted	Adjusted	Yes	Yes	No	No	No	Yes	Yes	Yes	No	No	Yes	Yes	Yes	No
Adjusted	Original	Original	Original	Adjusted	Adjusted	Original	Original	Adjusted	Adjusted	Adjusted	Adjusted	Adjusted	Adjusted	Adjusted	Original	Adjusted	Adjusted	Adjusted	Adjusted	Adjusted	Original	Adjusted	Original	Adjusted	Original	Adjusted	Original	Adjusted	Original	Adjusted	Original	Adjusted	Original	Adjusted	Original	Yes	Yes	No	Yes	Yes	No	Yes	Yes	No	No	No	Yes	No	No
Adjusted	Original	Original	Adjusted	Adjusted	Adjusted	Adjusted	Adjusted	Adjusted	Original	Original	Adjusted	Original	Adjusted	Adjusted	Adjusted	Adjusted	Adjusted	Original	Adjusted	Original	Adjusted	Original	Adjusted	Original	Adjusted	Original	Adjusted	Original	Adjusted	Original	Adjusted	Original	Adjusted	Adjusted	Adjusted	Yes	Yes	Yes	Yes	Yes	No	Yes	Yes	Yes	No	No	Yes	Yes	No
Original	Original	Adjusted	Original	Adjusted	Adjusted	Adjusted	Adjusted	Adjusted	Original	Original	Adjusted	Adjusted	Adjusted	Original	Adjusted	Original	Original	Adjusted	Adjusted	Adjusted	Adjusted	Adjusted	Adjusted	Adjusted	Adjusted	Adjusted	Adjusted	Adjusted	Adjusted	Adjusted	Adjusted	Adjusted	Adjusted	Adjusted	Adjusted	Yes	Yes	Yes	Yes	Yes	No	Yes	Yes	No	No	No	Yes	No	No
Adjusted	Adjusted	Adjusted	Adjusted	Adjusted	Adjusted	Adjusted	Adjusted	Adjusted	Original	Original	Original	Adjusted	Adjusted	Adjusted	Adjusted	Original	Original	Adjusted	Adjusted	Adjusted	Original	Adjusted	Original	Original	Adjusted	Adjusted	Adjusted	Adjusted	Adjusted	Adjusted	Adjusted	Adjusted	Original	Original	Adjusted	Yes	Yes	Yes	No	Yes	No	Yes	Yes	No	No	No	Yes	Yes	No
Adjusted	Adjusted	Adjusted	Original	Adjusted	Original	Adjusted	Adjusted	Adjusted	Adjusted	Adjusted	Adjusted	Adjusted	Adjusted	Adjusted	Adjusted	Original	Adjusted	Original	Adjusted	Original	Adjusted	Original	Adjusted	Original	Adjusted	Original	Adjusted	Original	Adjusted	Original	Adjusted	Original	Adjusted	Original	Adjusted	Yes	Yes	Yes	No	Yes	No	Yes	Yes	Yes	No	No	Yes	Yes	No
Original	Original	Original	Original	Adjusted	Adjusted	Adjusted	Original	Adjusted	Original	Original	Original	Adjusted	Adjusted	Original	Adjusted	Original	Original	Original	Original	Original	Original	Original	Adjusted	Original	Original	Original	Original	Original	Original	Original	Original	Original	Adjusted	Original	Adjusted	Yes	Yes	Yes	Yes	Yes	No	Yes	Yes	No	Yes	No	Yes	Yes	No
Adjusted	Original	Original	Original	Adjusted	Adjusted	Adjusted	Adjusted	Adjusted	Adjusted	Adjusted	Adjusted	Original	Adjusted	Original	Adjusted	Adjusted	Adjusted	Original	Original	Original	Adjusted	Adjusted	Adjusted	Adjusted	Adjusted	Adjusted	Adjusted	Adjusted	Adjusted	Original	Original	Original	Adjusted	Adjusted	Adjusted	Yes	Yes	Yes	Yes	Yes	No	Yes	Yes	Yes	Yes	No	Yes	Yes	No
Original	Adjusted	Original	Original	Original	Original	Adjusted	Original	Adjusted	Adjusted	Adjusted	Original	Adjusted	Adjusted	Original	Adjusted	Adjusted	Adjusted	Original	Adjusted	Adjusted	Adjusted	Adjusted	Adjusted	Original	Adjusted	Adjusted	Adjusted	Original	Adjusted	Original	Adjusted	Adjusted	Adjusted	Adjusted	Adjusted	Yes	Yes	Yes	Yes	Yes	Yes	Yes	Yes	Yes	Yes	Yes	Yes	Yes	Yes
Adjusted	Original	Adjusted	Adjusted	Original	Adjusted	Adjusted	Original	Adjusted	Adjusted	Adjusted	Adjusted	Original	Adjusted	Adjusted	Adjusted	Original	Adjusted	Adjusted	Original	Adjusted	Adjusted	Adjusted	Adjusted	Adjusted	Original	Original	Original	Adjusted	Original	Adjusted	Original	Adjusted	Original	Adjusted	Adjusted	Yes	Yes	Yes	Yes	Yes	No	Yes	Yes	Yes	No	No	Yes	Yes	No
Adjusted	Adjusted	Adjusted	Original	Original	Adjusted	Adjusted	Adjusted	Original	Original	Original	Adjusted	Original	Adjusted	Adjusted	Original	Adjusted	Adjusted	Adjusted	Original	Adjusted	Adjusted	Adjusted	Adjusted	Adjusted	Adjusted	Adjusted	Adjusted	Original	Adjusted	Original	Adjusted	Adjusted	Adjusted	Adjusted	Adjusted	Yes	Yes	No	Yes	Yes	No	Yes	Yes	Yes	Yes	Yes	Yes	Yes	Yes
Adjusted	Original	Adjusted	Original	Adjusted	Adjusted	Original	Adjusted	Adjusted	Adjusted	Adjusted	Adjusted	Adjusted	Adjusted	Adjusted	Adjusted	Adjusted	Original	Original	Adjusted	Original	Original	Original	Original	Adjusted	Original	Adjusted	Original	Original	Adjusted	Original	Original	Adjusted	Original	Adjusted	Original	Yes	Yes	No	Yes	Yes	No	Yes	Yes	No	No	Yes	Yes	Yes	No
[truncated: 4 more columns]
